# Supplementary material for: A service evaluation and stakeholder perspectives of an innovative digital minor illness referral service from NHS 111 to community pharmacy
Source: PLoS One. 2020 Mar 19;15(3):e0230343. doi: 10.1371/journal.pone.0230343 (PMC7082053; doi:10.1371/journal.pone.0230343)
Supplement: S1 File — (XLSM) [file pone.0230343.s002.xlsm]

## Sheet: DMIRS data1
NHS 111 Digital MAS (CPRS) - Referral to Pharmacy
Referral record	ReferrerProviderName	ReferrerProviderAddress	ReferrerProviderNHSCode	SysID	Initials [Anonymised]	PatientLinkID	Age [Anonymised]	PostcodeDistrict [Anonymised]	Name to Provider (km) [Derived]	Gender	NSPL CCG [Derived]	NSPL Ward [Derived]	NSPL Local Authority [Derived]	IMD (Anonymised) Percentile [Derived] [Anonymised]	IMD Decile [Derived]	Income (Anonymised) Percentile [Derived] [Anonymised]	Income Decile [Derived]	Employment (Anonymised) Percentile [Derived] [Anonymised]	Employment Decile [Derived]	EducationSandT (Anonymised) Percentile [Derived] [Anonymised]	EducationSandT Decile [Derived]	HealthDandD (Anonymised) Percentile [Derived] [Anonymised]	HealthDandD Decile [Derived]	BarriersHandS (Anonymised) Percentile [Derived] [Anonymised]	BarriersHandS Decile [Derived]	CrimeAndDisorder (Anonymised) Percentile [Derived] [Anonymised]	CrimeAndDisorder Decile [Derived]	LivingEnvironment (Anonymised) Percentile [Derived] [Anonymised]	LivingEnvironment Decile [Derived]	IndoorsSD (Anonymised) Percentile [Derived] [Anonymised]	IndoorsSD Decile [Derived]	OutdoorsSD (Anonymised) Percentile [Derived] [Anonymised]	OutdoorsSD Decile [Derived]	GeoBarriersSD (Anonymised) Percentile [Derived] [Anonymised]	GeoBarriersSD Decile [Derived]	WiderBarriersSD (Anonymised) Percentile [Derived] [Anonymised]	WiderBarriersSD Decile [Derived]	ChildYoungPeopleSD (Anonymised) Percentile [Derived] [Anonymised]	ChildYoungPeopleSD Decile [Derived]	SkillsSD (Anonymised) Percentile [Derived] [Anonymised]	SkillsSD Decile [Derived]	IDACI (Anonymised) Percentile [Derived] [Anonymised]	IDACI Decile [Derived]	IDAOPI (Anonymised) Percentile [Derived] [Anonymised]	IDAOPI Decile [Derived]	Pharmacy	Referral Status	Referral Rejection	Referral Rejection Notes
Active	NHS 111 Call Centre (North East Ambulance Service)	Benicia House, Goldcrest Way, Newburn Riverside, Newcastle upon Tyne NE15 8NY	RX6	154869174	CDW	58881210	3	SR2	23.25	Male	00P	St Michael's	Sunderland	23	3	17	2	13	2	39	4	6	1	53	6	89	9	98	10	95	10	86	9	35	4	51	6	61	7	25	3	32	4	12	2	Asda Pharmacy (Grangetown) - FXD93	completed	-	-
Active	NHS 111 Call Centre (North East Ambulance Service)	Benicia House, Goldcrest Way, Newburn Riverside, Newcastle upon Tyne NE15 8NY	RX6	154887672	DN	58887990	79	DH4	20.75	Female	00P	Houghton	Sunderland	16	2	16	2	9	1	26	3	6	1	81	9	17	2	88	9	91	10	61	7	70	7	49	5	32	4	21	3	26	3	16	2		rejected	-	-
Active	NHS 111 Call Centre (North East Ambulance Service)	Benicia House, Goldcrest Way, Newburn Riverside, Newcastle upon Tyne NE15 8NY	RX6	154888635	LB	58888308	12	TS26	45.1	Male	00K	Burn Valley	Hartlepool	3	1	3	1	3	1	6	1	4	1	85	9	25	3	20	2	20	2	22	3	91	10	42	5	5	1	11	2	4	1	7	1		rejected	-	-
Active	NHS 111 Call Centre (North East Ambulance Service)	Benicia House, Goldcrest Way, Newburn Riverside, Newcastle upon Tyne NE15 8NY	RX6	154896396	ICB	58891248	20	EX9	494.51	Female	99P	Budleigh	East Devon	93	10	83	9	78	8	86	9	88	9	66	7	93	10	76	8	58	6	94	10	30	3	80	8	76	8	91	10	68	7	91	10		rejected	-	-
Active	NHS 111 Call Centre (North East Ambulance Service)	Benicia House, Goldcrest Way, Newburn Riverside, Newcastle upon Tyne NE15 8NY	RX6	154920762	ELW	58900788	26	DH5	23.19	Female	00P	Copt Hill	Sunderland	15	2	17	2	11	2	16	2	2	1	94	10	53	6	94	10	84	9	88	9	94	10	55	6	20	2	14	2	15	2	23	3		rejected	-	-
Active	NHS 111 Call Centre (North East Ambulance Service)	Benicia House, Goldcrest Way, Newburn Riverside, Newcastle upon Tyne NE15 8NY	RX6	154974477	SG	58923465	2	NE8	8.31	Female	13T	Deckham	Gateshead	7	1	5	1	4	1	8	1	7	1	38	4	27	3	94	10	100	10	64	7	43	5	29	3	7	1	10	1	2	1	12	2		rejected	-	-
Active	NHS 111 Call Centre (North East Ambulance Service)	Benicia House, Goldcrest Way, Newburn Riverside, Newcastle upon Tyne NE15 8NY	RX6	154976397	SLS	58924233	10	DH4	18.08	Female	00P	Shiney Row	Sunderland	7	1	7	1	4	1	9	1	3	1	73	8	23	3	89	9	97	10	54	6	90	9	32	4	11	2	9	1	13	2	9	1		rejected	-	-
Active	NHS 111 Call Centre (North East Ambulance Service)	Benicia House, Goldcrest Way, Newburn Riverside, Newcastle upon Tyne NE15 8NY	RX6	154901394	LP	58893207	2	SR7	26.82	Female	00D	Murton	County Durham	30	3	27	3	22	3	19	2	12	2	85	9	70	7	95	10	92	10	79	8	97	10	39	4	18	2	20	2	10	1	57	6	Asda Pharmacy (Branch: 4279 - Seaham) - FQ606	completed	-	-
Active	NHS 111 Call Centre (North East Ambulance Service)	Benicia House, Goldcrest Way, Newburn Riverside, Newcastle upon Tyne NE15 8NY	RX6	154933170	SJR	58905585	30	SR2	24.26	Male	00P	Ryhope	Sunderland	25	3	15	2	16	2	25	3	17	2	54	6	81	9	96	10	93	10	78	8	39	4	47	5	29	3	21	3	16	2	19	2	Asda Pharmacy (Grangetown) - FXD93	completed	-	-
Active	NHS 111 Call Centre (North East Ambulance Service)	Benicia House, Goldcrest Way, Newburn Riverside, Newcastle upon Tyne NE15 8NY	RX6	154888623	LGG	58888305	39	TS17	54.67	Male	00K	Village	Stockton-on-Tees	17	2	13	2	13	2	18	2	12	2	77	8	19	2	80	8	72	8	70	7	62	7	51	6	25	3	13	2	16	2	20	2	Asda Pharmacy (Branch: 4993 - Asda, Thornaby) - FFT72	completed	-	-
Active	NHS 111 Call Centre (North East Ambulance Service)	Benicia House, Goldcrest Way, Newburn Riverside, Newcastle upon Tyne NE15 8NY	RX6	154909671	LW	58896270	86	SR5	17.36	Male	00P	Castle	Sunderland	18	2	11	2	14	2	17	2	11	2	46	5	47	5	84	9	100	10	42	5	38	4	40	4	45	5	7	1	17	2	9	1	Davys Pharmacy - FRX14	completed	-	-
Active	NHS 111 Call Centre (North East Ambulance Service)	Benicia House, Goldcrest Way, Newburn Riverside, Newcastle upon Tyne NE15 8NY	RX6	154894494	MM	58890642	10	SR7	27.25	Female	00D	Deneside	County Durham	2	1	2	1	1	1	2	1	2	1	57	6	31	4	94	10	93	10	74	8	94	10	21	3	5	1	1	1	2	1	16	2	Eilbeck Deneside (The Avenue) - FEM40	completed	-	-
Active	NHS 111 Call Centre (North East Ambulance Service)	Benicia House, Goldcrest Way, Newburn Riverside, Newcastle upon Tyne NE15 8NY	RX6	154898166	CRC	58891932	8	DH2	15.73	Male	00J	Chester-le-Street South	County Durham	25	3	24	3	11	2	33	4	8	1	90	9	71	8	99	10	99	10	81	9	87	9	52	6	50	5	21	3	43	5	17	2	Fletcher Gamble Ltd (Pelton Fell Pharmacy) - FCQ82	completed	-	-
Active	NHS 111 Call Centre (North East Ambulance Service)	Benicia House, Goldcrest Way, Newburn Riverside, Newcastle upon Tyne NE15 8NY	RX6	154982139	RJM	58926567	2	NE31	13.52	Female	00N	Monkton	South Tyneside	32	4	28	3	21	3	32	4	18	2	68	7	63	7	66	7	58	6	64	7	57	6	45	5	22	3	45	5	32	4	24	3	J Dinning (Jarrow) Ltd - FQM74	completed	-	-
Active	NHS 111 Call Centre (North East Ambulance Service)	Benicia House, Goldcrest Way, Newburn Riverside, Newcastle upon Tyne NE15 8NY	RX6	154958328	CH	58916697	12	NE38	14.29	Female	00P	Washington South	Sunderland	73	8	80	8	54	6	79	8	46	5	29	3	100	10	93	10	99	10	60	6	10	1	94	10	97	10	59	6	76	8	96	10	LloydsPharmacy (Branch: 6222 - The Galleries) - FXR97	completed	-	-
Active	NHS 111 Call Centre (North East Ambulance Service)	Benicia House, Goldcrest Way, Newburn Riverside, Newcastle upon Tyne NE15 8NY	RX6	154889928	STB	58888818	30	DL1	51.4	Male	00C	Bank Top & Lascelles	Darlington	26	3	29	3	28	3	36	4	4	1	97	10	22	3	52	6	45	5	54	6	72	8	85	9	39	4	32	4	32	4	21	3	LloydsPharmacy (Branch: 6942 - Damson Court ) - FD842	completed	-	-
Active	NHS 111 Call Centre (North East Ambulance Service)	Benicia House, Goldcrest Way, Newburn Riverside, Newcastle upon Tyne NE15 8NY	RX6	154980516	OCS	58925796	5	TS17	55.96	Male	00K	Stainsby Hill	Stockton-on-Tees	10	1	8	1	5	1	8	1	7	1	53	6	59	6	98	10	98	10	79	8	42	5	42	5	7	1	11	2	10	1	17	2	Peter Milburn Pharmacy (Milburn, Thornaby) - FD778	completed	-	-
Active	NHS 111 Call Centre (North East Ambulance Service)	Benicia House, Goldcrest Way, Newburn Riverside, Newcastle upon Tyne NE15 8NY	RX6	154940481	KMA	58908777	27	TS19	50.8	Female	00K	Newtown	Stockton-on-Tees	10	1	6	1	8	1	8	1	12	2	90	9	16	2	56	6	50	5	54	6	93	10	47	5	4	1	17	2	4	1	25	3	Pharmacy 365 (365 High Street) - FMH02	completed	-	-
Active	NHS 111 Call Centre (North East Ambulance Service)	Benicia House, Goldcrest Way, Newburn Riverside, Newcastle upon Tyne NE15 8NY	RX6	154890189	DSS	58888917	46	SR8	33.59	Female	00D	Passfield	County Durham	8	1	10	1	2	1	20	2	2	1	72	8	36	4	98	10	97	10	81	9	68	7	41	5	36	4	11	2	14	2	17	2	Well (Branch: 200437 - Peterlee - The Chare) - FVF01	completed	-	-
Active	NHS 111 Call Centre (North East Ambulance Service)	Benicia House, Goldcrest Way, Newburn Riverside, Newcastle upon Tyne NE15 8NY	RX6	154980354	KRLJ	58925751	30	NE38	13.33	Male	00P	Washington South	Sunderland	55	6	64	7	45	5	50	5	33	4	25	3	70	7	91	10	101	11	55	6	9	1	86	9	56	6	42	5	70	7	52	6	Well (Branch: 200746 - Birtley - Arndale House) - FWW14	completed	-	-
Active	NHS 111 Call Centre (North East Ambulance Service)	Benicia House, Goldcrest Way, Newburn Riverside, Newcastle upon Tyne NE15 8NY	RX6	154996326	PB	58932279	43	TS7	58.28	Male	00M	Normanby	Redcar and Cleveland	8	1	7	1	4	1	14	2	8	1	45	5	15	2	98	10	98	10	80	8	22	3	68	7	22	3	10	1	10	1	19	2		rejected	-	-
Active	NHS 111 Call Centre (North East Ambulance Service)	Benicia House, Goldcrest Way, Newburn Riverside, Newcastle upon Tyne NE15 8NY	RX6	155014044	LJA	58940130	35	TS6	58.64	Female	00M	Eston	Redcar and Cleveland	26	3	26	3	21	3	37	4	10	1	57	6	24	3	90	9	83	9	77	8	22	3	88	9	31	4	43	5	9	1	43	5		rejected	-	-
Active	NHS 111 Call Centre (North East Ambulance Service)	Benicia House, Goldcrest Way, Newburn Riverside, Newcastle upon Tyne NE15 8NY	RX6	155015211	CEC	58940631	17	DH5	21.33	Female	00P	Copt Hill	Sunderland	28	3	29	3	22	3	42	5	13	2	77	8	10	1	87	9	80	8	73	8	53	6	60	6	49	5	35	4	27	3	43	5		rejected	-	-
Active	NHS 111 Call Centre (North East Ambulance Service)	Benicia House, Goldcrest Way, Newburn Riverside, Newcastle upon Tyne NE15 8NY	RX6	155060808	ZJB	58959828	2	SR3	21.4	Male	00P	St Chad's	Sunderland	5	1	3	1	1	1	19	2	2	1	59	6	88	9	83	9	80	8	66	7	50	5	41	5	45	5	7	1	16	2	3	1		rejected	-	-
Active	NHS 111 Call Centre (North East Ambulance Service)	Benicia House, Goldcrest Way, Newburn Riverside, Newcastle upon Tyne NE15 8NY	RX6	155063235	TA	58960839	7	TS3	56	Female	00M	Berwick Hills & Pallister	Middlesbrough	1	1	1	1	1	1	2	1	1	1	44	5	6	1	66	7	86	9	28	3	62	7	23	3	6	1	1	1	1	1	5	1		rejected	-	-
Active	NHS 111 Call Centre (North East Ambulance Service)	Benicia House, Goldcrest Way, Newburn Riverside, Newcastle upon Tyne NE15 8NY	RX6	155017329	RLH	58941579	3	DL1	49.45	Male	00C	Haughton & Springfield	Darlington	51	6	47	5	42	5	56	6	33	4	82	9	31	4	76	8	70	7	65	7	41	5	87	9	68	7	44	5	49	5	48	5	Asda Pharmacy (Branch: 4950 - Asda (Darlington)) - FED61	completed	-	-
Active	NHS 111 Call Centre (North East Ambulance Service)	Benicia House, Goldcrest Way, Newburn Riverside, Newcastle upon Tyne NE15 8NY	RX6	155060670	LD	58959768	6	NE63	25.33	Male	00L	Bothal	Northumberland	39	4	33	4	24	3	42	5	18	2	93	10	79	8	76	8	67	7	72	8	76	8	65	7	31	4	56	6	26	3	49	5	Asda Pharmacy (Branch: 5002 - Ashington) - FDT70	completed	-	-
Active	NHS 111 Call Centre (North East Ambulance Service)	Benicia House, Goldcrest Way, Newburn Riverside, Newcastle upon Tyne NE15 8NY	RX6	154996425	NLD	58932318	30	TS23	48.27	Female	00K	Billingham Central	Stockton-on-Tees	19	2	17	2	9	1	34	4	7	1	88	9	28	3	87	9	86	9	65	7	69	7	60	6	46	5	24	3	30	3	17	2	Billingham Health Limited - FF873	completed	-	-
Active	NHS 111 Call Centre (North East Ambulance Service)	Benicia House, Goldcrest Way, Newburn Riverside, Newcastle upon Tyne NE15 8NY	RX6	155059506	FS	58959243	4	TS23	47.76	Female	00K	Billingham Central	Stockton-on-Tees	32	4	25	3	22	3	25	3	21	3	90	9	43	5	93	10	95	10	67	7	63	7	70	7	22	3	30	3	26	3	25	3	Billingham Health Limited - FF873	completed	-	-
Active	NHS 111 Call Centre (North East Ambulance Service)	Benicia House, Goldcrest Way, Newburn Riverside, Newcastle upon Tyne NE15 8NY	RX6	155060304	LJC	58959588	16	TS22	47.34	Male	00K	Billingham West	Stockton-on-Tees	86	9	91	10	58	6	75	8	60	6	76	8	84	9	90	9	100	10	54	6	31	4	98	10	71	8	73	8	85	9	97	10	Billingham Health Limited - FF873	completed	-	-
Active	NHS 111 Call Centre (North East Ambulance Service)	Benicia House, Goldcrest Way, Newburn Riverside, Newcastle upon Tyne NE15 8NY	RX6	154982388	VJE	58926696	27	NE24	21.11	Female	00L	Cowpen	Northumberland	22	3	25	3	13	2	13	2	16	2	32	4	55	6	89	9	94	10	58	6	22	3	47	5	11	2	15	2	29	3	31	4	Blyth Health Centre Phcy Ltd - FLD98	completed	-	-
Active	NHS 111 Call Centre (North East Ambulance Service)	Benicia House, Goldcrest Way, Newburn Riverside, Newcastle upon Tyne NE15 8NY	RX6	155059395	IAH	58959180	4	NE10	11.59	Female	13T	Wardley and Leam Lane	Gateshead	74	8	71	8	72	8	76	8	23	3	66	7	91	10	93	10	99	10	61	7	43	5	57	6	84	9	64	7	94	10	18	2	Fairmans Pharmacy (Pelaw) - FX287	completed	-	-
Active	NHS 111 Call Centre (North East Ambulance Service)	Benicia House, Goldcrest Way, Newburn Riverside, Newcastle upon Tyne NE15 8NY	RX6	155045919	LAH	58953627	7	NE32	15.31	Male	00N	Bede	South Tyneside	12	2	10	1	8	1	14	2	7	1	14	2	75	8	91	10	98	10	57	6	23	3	21	3	15	2	14	2	14	2	10	1	Flagg Court Pharmacy Ltd - FD823	completed	-	-
Active	NHS 111 Call Centre (North East Ambulance Service)	Benicia House, Goldcrest Way, Newburn Riverside, Newcastle upon Tyne NE15 8NY	RX6	155058975	JW	58959027	68	DL4	38.8	Female	00D	Shildon and Dene Valley	County Durham	13	2	12	2	5	1	23	3	10	1	39	4	29	3	97	10	88	9	94	10	24	3	52	6	39	4	14	2	9	1	36	4	Hancock and Ainsley Pharmacy - FM788	completed	-	-
Active	NHS 111 Call Centre (North East Ambulance Service)	Benicia House, Goldcrest Way, Newburn Riverside, Newcastle upon Tyne NE15 8NY	RX6	154992087	AB	58930362	10	SR8	34.36	Male	00D	Peterlee East	County Durham	4	1	5	1	2	1	5	1	2	1	66	7	15	2	91	10	100	10	56	6	62	7	39	4	7	1	6	1	4	1	18	2	Intrahealth Pharmacy Ltd (Peterlee) - FDH51	completed	-	-
Active	NHS 111 Call Centre (North East Ambulance Service)	Benicia House, Goldcrest Way, Newburn Riverside, Newcastle upon Tyne NE15 8NY	RX6	154982346	CNH	58926684	39	NE12	10.89	Male	99C	Benton	North Tyneside	49	5	42	5	27	3	46	5	31	4	76	8	98	10	92	10	93	10	65	7	58	6	53	6	48	5	41	5	60	6	35	4	LloydsPharmacy (Branch: 6092 - Forest Hall) - FAF11	completed	-	-
Active	NHS 111 Call Centre (North East Ambulance Service)	Benicia House, Goldcrest Way, Newburn Riverside, Newcastle upon Tyne NE15 8NY	RX6	155025702	EB	58945104	2	NE38	15.85	Female	00P	Washington East	Sunderland	66	7	70	7	64	7	65	7	49	5	12	2	89	9	99	10	99	10	85	9	4	1	93	10	75	8	52	6	73	8	48	5	LloydsPharmacy (Branch: 6849 - Concord) - FL427	completed	-	-
Active	NHS 111 Call Centre (North East Ambulance Service)	Benicia House, Goldcrest Way, Newburn Riverside, Newcastle upon Tyne NE15 8NY	RX6	155034165	JM	58948614	7	DL3	49.78	Male	00C	Mowden	Darlington	93	10	89	9	68	7	96	10	60	6	90	9	88	9	91	10	81	9	84	9	45	5	97	10	99	10	88	9	99	10	83	9	Rowlands Pharmacy (Branch: 1243 - Cardinal Gardens) - FC821	completed	-	-
Active	NHS 111 Call Centre (North East Ambulance Service)	Benicia House, Goldcrest Way, Newburn Riverside, Newcastle upon Tyne NE15 8NY	RX6	155017986	SLC	58941873	27	YO30	116.81	Male	03Q	Rawcliffe & Clifton Without	York	86	9	88	9	56	6	91	10	55	6	94	10	77	8	83	9	91	10	49	5	61	7	85	9	93	10	83	9	98	10	88	9	Rowlands Pharmacy (Branch: 1362 - Rowlands, Tennant St) - FMH77	completed	-	-
Active	NHS 111 Call Centre (North East Ambulance Service)	Benicia House, Goldcrest Way, Newburn Riverside, Newcastle upon Tyne NE15 8NY	RX6	155000079	KC	58934010	28	NE25	16.55	Female	00L	Seghill with Seaton Delaval	Northumberland	39	4	30	3	24	3	42	5	24	3	78	8	67	7	85	9	83	9	63	7	67	7	48	5	53	6	31	4	40	4	21	3	Well (Branch: 200124 - Seaton Delaval - Astley Road) - FVT51	completed	-	-
Active	NHS 111 Call Centre (North East Ambulance Service)	Benicia House, Goldcrest Way, Newburn Riverside, Newcastle upon Tyne NE15 8NY	RX6	155039490	TLW	58950798	3	DL16	31.1	Male	00D	Spennymoor	County Durham	28	3	24	3	20	2	31	4	14	2	85	9	29	3	92	10	81	9	90	9	68	7	56	6	28	3	33	4	30	3	20	2	Well (Branch: 200438 - Spennymoor - St Andrews Medical Practice) - FGN07	completed	-	-
Active	NHS 111 Call Centre (North East Ambulance Service)	Benicia House, Goldcrest Way, Newburn Riverside, Newcastle upon Tyne NE15 8NY	RX6	155066094	LD	58962207	22	NE31	12.4	Female	00N	Hebburn North	South Tyneside	24	3	18	2	16	2	26	3	12	2	48	5	68	7	94	10	99	10	65	7	53	6	30	3	24	3	28	3	19	2	16	2		rejected	-	-
Active	NHS 111 Call Centre (North East Ambulance Service)	Benicia House, Goldcrest Way, Newburn Riverside, Newcastle upon Tyne NE15 8NY	RX6	155068032	TAJ	58962882	65	DL1	50.27	Male	00C	Northgate	Darlington	1	1	1	1	1	1	3	1	1	1	71	8	11	2	23	3	26	3	19	2	70	7	39	4	2	1	9	1	1	1	5	1		rejected	-	-
Active	NHS 111 Call Centre (North East Ambulance Service)	Benicia House, Goldcrest Way, Newburn Riverside, Newcastle upon Tyne NE15 8NY	RX6	155079534	BWL	58968231	66	NE62	23.22	Male	00L	Stakeford	Northumberland	87	9	84	9	62	7	66	7	57	6	101	11	92	10	99	10	98	10	85	9	94	10	97	10	75	8	54	6	82	9	94	10		rejected	-	-
Active	NHS 111 Call Centre (North East Ambulance Service)	Benicia House, Goldcrest Way, Newburn Riverside, Newcastle upon Tyne NE15 8NY	RX6	155081964	SMA	58969332	4	SR8	33.59	Female	00D	Passfield	County Durham	8	1	10	1	2	1	20	2	2	1	72	8	36	4	98	10	97	10	81	9	68	7	41	5	36	4	11	2	14	2	17	2		rejected	-	-
Active	NHS 111 Call Centre (North East Ambulance Service)	Benicia House, Goldcrest Way, Newburn Riverside, Newcastle upon Tyne NE15 8NY	RX6	155085318	SAS	58970928	29	NE38	13.86	Male	00P	Washington South	Sunderland	11	2	11	2	5	1	8	1	9	1	52	6	50	5	86	9	89	9	58	6	31	4	55	6	8	1	10	1	12	2	15	2		rejected	-	-
Active	NHS 111 Call Centre (North East Ambulance Service)	Benicia House, Goldcrest Way, Newburn Riverside, Newcastle upon Tyne NE15 8NY	RX6	155092908	JEM	58974708	44	NE38	14.07	Female	00P	Washington South	Sunderland	75	8	75	8	69	7	65	7	48	5	28	3	98	10	97	10	101	11	70	7	10	1	93	10	81	9	48	5	77	8	60	6		rejected	-	-
Active	NHS 111 Call Centre (North East Ambulance Service)	Benicia House, Goldcrest Way, Newburn Riverside, Newcastle upon Tyne NE15 8NY	RX6	155105082	CS	58980870	28	SR8	30.77	Male	00D	Easington	County Durham	38	4	38	4	22	3	57	6	20	2	35	4	71	8	93	10	96	10	65	7	17	2	65	7	74	8	41	5	42	5	47	5		rejected	-	-
Active	NHS 111 Call Centre (North East Ambulance Service)	Benicia House, Goldcrest Way, Newburn Riverside, Newcastle upon Tyne NE15 8NY	RX6	155126265	MA	58990152	58	TS18	51.18	Male	00K	Grangefield	Stockton-on-Tees	65	7	63	7	52	6	72	8	47	5	43	5	58	6	87	9	97	10	51	6	16	2	86	9	65	7	74	8	76	8	53	6		rejected	-	-
Active	NHS 111 Call Centre (North East Ambulance Service)	Benicia House, Goldcrest Way, Newburn Riverside, Newcastle upon Tyne NE15 8NY	RX6	155131566	RS	58992198	3	TS6	56.2	Male	00M	South Bank	Redcar and Cleveland	3	1	2	1	1	1	8	1	3	1	84	9	5	1	75	8	66	7	69	7	53	6	71	8	18	2	4	1	4	1	6	1		rejected	-	-
Active	NHS 111 Call Centre (North East Ambulance Service)	Benicia House, Goldcrest Way, Newburn Riverside, Newcastle upon Tyne NE15 8NY	RX6	155133984	JLJ	58993065	6	DH9	10.53	Male	00J	Burnopfield and Dipton	County Durham	64	7	54	6	49	5	68	7	33	4	63	7	88	9	94	10	91	10	76	8	26	3	85	9	69	7	62	7	81	9	30	3		rejected	-	-
Active	NHS 111 Call Centre (North East Ambulance Service)	Benicia House, Goldcrest Way, Newburn Riverside, Newcastle upon Tyne NE15 8NY	RX6	155134422	RF	58993227	2	NE28	11.56	Female	99C	Northumberland	North Tyneside	77	8	75	8	61	7	52	6	60	6	53	6	100	10	84	9	82	9	63	7	21	3	87	9	64	7	39	4	67	7	78	8		rejected	-	-
Active	NHS 111 Call Centre (North East Ambulance Service)	Benicia House, Goldcrest Way, Newburn Riverside, Newcastle upon Tyne NE15 8NY	RX6	155137362	TLS	58994550	26	NE6	8.42	Male	13T	Ouseburn	Newcastle upon Tyne	34	4	36	4	38	4	55	6	9	1	60	6	39	4	41	5	39	4	36	4	91	10	23	3	38	4	73	8	38	4	5	1		rejected	-	-
Active	NHS 111 Call Centre (North East Ambulance Service)	Benicia House, Goldcrest Way, Newburn Riverside, Newcastle upon Tyne NE15 8NY	RX6	155098422	FH	58977765	3	TS28	35.54	Male	00D	Blackhalls	County Durham	18	2	26	3	14	2	21	3	8	1	89	9	5	1	77	8	59	6	93	10	63	7	69	7	17	2	27	3	31	4	25	3	AD Phillips (Luke Street) - FTA07	completed	-	-
Active	NHS 111 Call Centre (North East Ambulance Service)	Benicia House, Goldcrest Way, Newburn Riverside, Newcastle upon Tyne NE15 8NY	RX6	155125455	ELG	58989837	42	SR7	28.25	Female	00D	Dawdon	County Durham	49	5	42	5	31	4	42	5	33	4	97	10	68	7	81	9	93	10	44	5	81	9	74	8	68	7	24	3	45	5	54	6	Asda Pharmacy (Branch: 4639) - FW190	completed	-	-
Active	NHS 111 Call Centre (North East Ambulance Service)	Benicia House, Goldcrest Way, Newburn Riverside, Newcastle upon Tyne NE15 8NY	RX6	155103621	LDC	58980138	2	NE38	15.84	Male	00P	Washington East	Sunderland	66	7	70	7	64	7	65	7	49	5	12	2	89	9	99	10	99	10	85	9	4	1	93	10	75	8	52	6	73	8	48	5	Asda Pharmacy (Branch: 4692 - Washington) - FMP96	completed	-	-
Active	NHS 111 Call Centre (North East Ambulance Service)	Benicia House, Goldcrest Way, Newburn Riverside, Newcastle upon Tyne NE15 8NY	RX6	155127222	PMMB	58990503	28	DL9	65.32	Male	03D	Colburn	Richmondshire	17	2	17	2	20	2	3	1	18	2	24	3	43	5	94	10	86	9	84	9	39	4	20	2	2	1	11	2	13	2	31	4	Asda Pharmacy (Branch: 4950 - Asda (Darlington)) - FED61	completed	-	-
Active	NHS 111 Call Centre (North East Ambulance Service)	Benicia House, Goldcrest Way, Newburn Riverside, Newcastle upon Tyne NE15 8NY	RX6	155082948	CGB	58969737	10	SR7	27.49	Male	00D	Deneside	County Durham	5	1	10	1	1	1	7	1	1	1	86	9	45	5	93	10	98	10	62	7	92	10	42	5	15	2	4	1	10	1	24	3	Eilbeck Deneside (The Avenue) - FEM40	completed	-	-
Active	NHS 111 Call Centre (North East Ambulance Service)	Benicia House, Goldcrest Way, Newburn Riverside, Newcastle upon Tyne NE15 8NY	RX6	155068017	LKA	58962876	4	SR7	28.77	Female	00D	Dawdon	County Durham	23	3	21	3	13	2	28	3	8	1	77	8	54	6	86	9	69	7	96	10	55	6	58	6	47	5	17	2	18	2	44	5	Eilbeck Harbour (Seaham PCC) - FKG29	completed	-	-
Active	NHS 111 Call Centre (North East Ambulance Service)	Benicia House, Goldcrest Way, Newburn Riverside, Newcastle upon Tyne NE15 8NY	RX6	155133531	PD	58992900	11	TS17	57.16	Male	00K	Ingleby Barwick East	Stockton-on-Tees	83	9	73	8	75	8	85	9	51	6	41	5	96	10	99	10	100	10	83	9	13	2	99	10	88	9	76	8	66	7	76	8	Hepworth Chemist (Hepworth, Ingleby Barwick) - FTK35	completed	-	-
Active	NHS 111 Call Centre (North East Ambulance Service)	Benicia House, Goldcrest Way, Newburn Riverside, Newcastle upon Tyne NE15 8NY	RX6	155100048	ALB	58978515	2	NE37	13.27	Female	00P	Washington North	Sunderland	21	3	20	2	15	2	15	2	10	1	48	5	60	6	88	9	92	10	58	6	34	4	48	5	24	3	10	1	23	3	19	2	LloydsPharmacy (Branch: 6849 - Concord) - FL427	completed	-	-
Active	NHS 111 Call Centre (North East Ambulance Service)	Benicia House, Goldcrest Way, Newburn Riverside, Newcastle upon Tyne NE15 8NY	RX6	155098077	MAJ	58977606	3	TS23	48.5	Female	00K	Billingham East	Stockton-on-Tees	18	2	18	2	17	2	6	1	13	2	52	6	33	4	90	9	92	10	62	7	32	4	56	6	3	1	19	2	15	2	37	4	Tesco Instore Pharmacy (Tesco, Billingham) - FEP92	completed	-	-
Active	NHS 111 Call Centre (North East Ambulance Service)	Benicia House, Goldcrest Way, Newburn Riverside, Newcastle upon Tyne NE15 8NY	RX6	155135916	LO	58993839	34	TS3	56.2	Female	00M	Berwick Hills & Pallister	Middlesbrough	3	1	2	1	4	1	5	1	6	1	63	7	4	1	78	8	85	9	46	5	78	8	29	3	8	1	4	1	2	1	10	1	The Crossfell Pharmacy (Crossfell, Berwick Hills Centre) - FT436	completed	-	-
Active	NHS 111 Call Centre (North East Ambulance Service)	Benicia House, Goldcrest Way, Newburn Riverside, Newcastle upon Tyne NE15 8NY	RX6	155096673	TVB	58976847	19	TS18	52.67	Male	00K	Stockton Town Centre	Stockton-on-Tees	8	1	7	1	10	1	11	2	5	1	70	7	7	1	39	4	44	5	24	3	75	8	36	4	7	1	17	2	4	1	9	1	Well (Branch: 200419 - Durham - Gilesgate) - FHD04	completed	-	-
Active	NHS 111 Call Centre (North East Ambulance Service)	Benicia House, Goldcrest Way, Newburn Riverside, Newcastle upon Tyne NE15 8NY	RX6	155068971	IEBQ	58963221	3	SR8	33.86	Male	00D	Passfield	County Durham	8	1	10	1	2	1	20	2	2	1	72	8	36	4	98	10	97	10	81	9	68	7	41	5	36	4	11	2	14	2	17	2	Well (Branch: 200437 - Peterlee - The Chare) - FVF01	completed	-	-
Active	NHS 111 Call Centre (North East Ambulance Service)	Benicia House, Goldcrest Way, Newburn Riverside, Newcastle upon Tyne NE15 8NY	RX6	155138280	EMM	58994901	3	NE26	19.27	Female	99C	Whitley Bay	North Tyneside	43	5	41	5	32	4	64	7	19	2	98	10	39	4	55	6	49	5	55	6	99	10	64	7	48	5	80	8	57	6	21	3		rejected	-	-
Active	NHS 111 Call Centre (North East Ambulance Service)	Benicia House, Goldcrest Way, Newburn Riverside, Newcastle upon Tyne NE15 8NY	RX6	155150685	SBS	58999755	27	SR4	20.42	Female	00P	Millfield	Sunderland	20	2	17	2	16	2	17	2	9	1	82	9	46	5	46	5	39	4	49	5	94	10	37	4	15	2	20	2	8	1	20	2		rejected	-	-
Active	NHS 111 Call Centre (North East Ambulance Service)	Benicia House, Goldcrest Way, Newburn Riverside, Newcastle upon Tyne NE15 8NY	RX6	155195001	AMC	59021961	2	NE33	17.37	Female	00N	Simonside and Rekendyke	South Tyneside	8	1	9	1	3	1	21	3	5	1	18	2	33	4	55	6	83	9	18	2	34	4	18	2	16	2	28	3	8	1	15	2		rejected	-	-
Active	NHS 111 Call Centre (North East Ambulance Service)	Benicia House, Goldcrest Way, Newburn Riverside, Newcastle upon Tyne NE15 8NY	RX6	155180931	AS	59015487	33	DL17	36.12	Male	00D	Chilton	County Durham	46	5	44	5	30	3	50	5	33	4	62	7	49	5	81	9	67	7	83	9	30	3	73	8	63	7	38	4	40	4	55	6	A R McConnell Ltd (T/A The Village Pharmacy) - FPL65	completed	-	-
Active	NHS 111 Call Centre (North East Ambulance Service)	Benicia House, Goldcrest Way, Newburn Riverside, Newcastle upon Tyne NE15 8NY	RX6	155203554	AW	59025492	8	SR8	33.16	Male	00D	Peterlee East	County Durham	2	1	1	1	1	1	4	1	1	1	49	5	43	5	99	10	100	10	84	9	44	5	37	4	6	1	5	1	1	1	18	2	Asda Pharmacy (Branch: 4178 - Peterlee) - FDE75	completed	-	-
Active	NHS 111 Call Centre (North East Ambulance Service)	Benicia House, Goldcrest Way, Newburn Riverside, Newcastle upon Tyne NE15 8NY	RX6	155161050	KAP	59005326	9	SR3	22.11	Male	00P	Silksworth	Sunderland	21	3	15	2	13	2	18	2	11	2	90	9	60	6	84	9	89	9	53	6	82	9	54	6	20	2	16	2	18	2	19	2	Asda Pharmacy (Grangetown) - FXD93	completed	-	-
Active	NHS 111 Call Centre (North East Ambulance Service)	Benicia House, Goldcrest Way, Newburn Riverside, Newcastle upon Tyne NE15 8NY	RX6	155210637	JDP	59028210	9	SR2	24.73	Male	00P	Ryhope	Sunderland	36	4	33	4	29	3	44	5	16	2	36	4	60	6	94	10	93	10	74	8	23	3	51	6	68	7	27	3	51	6	14	2	Asda Pharmacy (Grangetown) - FXD93	completed	-	-
Active	NHS 111 Call Centre (North East Ambulance Service)	Benicia House, Goldcrest Way, Newburn Riverside, Newcastle upon Tyne NE15 8NY	RX6	155140521	MS	58995447	76	NE38	13.75	Male	00P	Washington South	Sunderland	55	6	53	6	45	5	46	5	25	3	67	7	72	8	89	9	99	10	52	6	32	4	78	8	51	6	39	4	66	7	46	5	Asda Pharmacy (Branch: 4692 - Washington) - FMP96	completed	-	-
Active	NHS 111 Call Centre (North East Ambulance Service)	Benicia House, Goldcrest Way, Newburn Riverside, Newcastle upon Tyne NE15 8NY	RX6	155210301	MW	59028111	50	NE62	23.35	Male	00L	Stakeford	Northumberland	47	5	47	5	36	4	33	4	31	4	60	6	55	6	80	8	66	7	84	9	28	3	74	8	27	3	40	4	60	6	40	4	Asda Pharmacy (Branch: 5002 - Ashington) - FDT70	completed	-	-
Active	NHS 111 Call Centre (North East Ambulance Service)	Benicia House, Goldcrest Way, Newburn Riverside, Newcastle upon Tyne NE15 8NY	RX6	155200548	BJL	59024322	4	NE32	15.28	Male	00N	Bede	South Tyneside	12	2	10	1	8	1	14	2	7	1	14	2	75	8	91	10	98	10	57	6	23	3	21	3	15	2	14	2	14	2	10	1	Chemcare Ltd (89 Edinburgh Road) - FK575	completed	-	-
Active	NHS 111 Call Centre (North East Ambulance Service)	Benicia House, Goldcrest Way, Newburn Riverside, Newcastle upon Tyne NE15 8NY	RX6	155139378	CT	58995144	54	TS4	57.53	Female	00M	Marton East	Middlesbrough	67	7	76	8	72	8	89	9	58	6	21	3	22	3	84	9	86	9	58	6	8	1	90	9	85	9	87	9	81	9	71	8	F I Maguire (Marton Pharmacy) - FYK43	completed	-	-
Active	NHS 111 Call Centre (North East Ambulance Service)	Benicia House, Goldcrest Way, Newburn Riverside, Newcastle upon Tyne NE15 8NY	RX6	155200659	DB	59024355	8	DH4	19.63	Male	00P	Houghton	Sunderland	12	2	9	1	7	1	11	2	5	1	62	7	74	8	99	10	99	10	84	9	50	5	44	5	13	2	10	1	12	2	16	2	Kepier Pharmacy - FCG10	completed	-	-
Active	NHS 111 Call Centre (North East Ambulance Service)	Benicia House, Goldcrest Way, Newburn Riverside, Newcastle upon Tyne NE15 8NY	RX6	155166900	ALM	59008413	39	NE32	13.99	Female	00N	Monkton	South Tyneside	80	8	71	8	65	7	77	8	46	5	86	9	78	8	86	9	88	9	60	6	57	6	68	7	83	9	65	7	71	8	61	7	LloydsPharmacy (Branch: 6368 - Hawkeys Lane) - FXN15	completed	-	-
Active	NHS 111 Call Centre (North East Ambulance Service)	Benicia House, Goldcrest Way, Newburn Riverside, Newcastle upon Tyne NE15 8NY	RX6	155140584	KLS	58995471	8	SR8	30.62	Female	00D	Easington	County Durham	81	9	90	9	54	6	82	9	38	4	87	9	91	10	86	9	79	8	73	8	46	5	89	9	95	10	66	7	88	9	90	9	Lydon Pharmacy Group Ltd (Peterlee) - FCJ51	completed	-	-
Active	NHS 111 Call Centre (North East Ambulance Service)	Benicia House, Goldcrest Way, Newburn Riverside, Newcastle upon Tyne NE15 8NY	RX6	155190564	AAM	59019936	3	SR8	33.31	Female	00D	Peterlee East	County Durham	3	1	4	1	2	1	10	1	1	1	60	6	9	1	96	10	97	10	73	8	47	5	44	5	26	3	4	1	2	1	13	2	Lydon Pharmacy Group Ltd (Peterlee) - FCJ51	completed	-	-
Active	NHS 111 Call Centre (North East Ambulance Service)	Benicia House, Goldcrest Way, Newburn Riverside, Newcastle upon Tyne NE15 8NY	RX6	155140602	TC	58995480	46	SR8	33.2	Female	00D	Peterlee West	County Durham	15	2	18	2	8	1	22	3	8	1	77	8	11	2	86	9	94	10	53	6	58	6	53	6	23	3	22	3	19	2	32	4	Well (Branch: 200437 - Peterlee - The Chare) - FVF01	completed	-	-
Active	NHS 111 Call Centre (North East Ambulance Service)	Benicia House, Goldcrest Way, Newburn Riverside, Newcastle upon Tyne NE15 8NY	RX6	155191140	RJS	59020182	22	TS14	64.21	Female	00M	Guisborough	Redcar and Cleveland	22	3	17	2	13	2	43	5	12	2	97	10	25	3	61	7	42	5	92	10	78	8	78	8	37	4	48	5	21	3	18	2	Well (Branch: 200439 - Guisborough - Westgate) - FHW64	completed	-	-
Active	NHS 111 Call Centre (North East Ambulance Service)	Benicia House, Goldcrest Way, Newburn Riverside, Newcastle upon Tyne NE15 8NY	RX6	155216373	EP	59030067	60	DH2	15.57	Female	00J	Chester-le-Street South	County Durham	89	9	87	9	78	8	93	10	52	6	46	5	96	10	99	10	97	10	89	9	15	2	98	10	98	10	82	9	87	9	77	8		rejected	-	-
Active	NHS 111 Call Centre (North East Ambulance Service)	Benicia House, Goldcrest Way, Newburn Riverside, Newcastle upon Tyne NE15 8NY	RX6	155224344	KM	59033763	30	SR6	22.13	Female	00P	Fulwell	Sunderland	77	8	69	7	52	6	79	8	43	5	99	10	88	9	87	9	85	9	66	7	77	8	89	9	81	9	71	8	82	9	63	7		rejected	-	-
Active	NHS 111 Call Centre (North East Ambulance Service)	Benicia House, Goldcrest Way, Newburn Riverside, Newcastle upon Tyne NE15 8NY	RX6	155236752	GDMD	59039529	4	NE13	-	Male	-	-	-	-	-	-	-	-	-	-	-	-	-	-	-	-	-	-	-	-	-	-	-	-	-	-	-	-	-	-	-	-	-	-	-		rejected	-	-
Active	NHS 111 Call Centre (North East Ambulance Service)	Benicia House, Goldcrest Way, Newburn Riverside, Newcastle upon Tyne NE15 8NY	RX6	155241048	MAB	59041491	68	TS19	49.91	Female	00K	Roseworth	Stockton-on-Tees	46	5	50	5	28	3	48	5	19	2	93	10	59	6	83	9	95	10	44	5	57	6	87	9	41	5	53	6	46	5	61	7		rejected	-	-
Active	NHS 111 Call Centre (North East Ambulance Service)	Benicia House, Goldcrest Way, Newburn Riverside, Newcastle upon Tyne NE15 8NY	RX6	155242212	AWE	59042040	25	NE12	11.43	Male	99C	Benton	North Tyneside	32	4	23	3	21	3	25	3	20	2	81	9	90	9	86	9	86	9	62	7	78	8	44	5	26	3	24	3	15	2	39	4		rejected	-	-
Active	NHS 111 Call Centre (North East Ambulance Service)	Benicia House, Goldcrest Way, Newburn Riverside, Newcastle upon Tyne NE15 8NY	RX6	155245482	ASC	59043804	2	SR8	33.03	Female	00D	Peterlee East	County Durham	3	1	4	1	2	1	10	1	1	1	60	6	9	1	96	10	97	10	73	8	47	5	44	5	26	3	4	1	2	1	13	2		rejected	-	-
Active	NHS 111 Call Centre (North East Ambulance Service)	Benicia House, Goldcrest Way, Newburn Riverside, Newcastle upon Tyne NE15 8NY	RX6	155247915	ZH	59045064	77	SR7	26.09	Female	00D	Murton	County Durham	52	6	49	5	28	3	41	5	36	4	83	9	84	9	101	11	100	10	97	10	50	5	72	8	53	6	30	3	45	5	52	6		rejected	-	-
Active	NHS 111 Call Centre (North East Ambulance Service)	Benicia House, Goldcrest Way, Newburn Riverside, Newcastle upon Tyne NE15 8NY	RX6	155260647	MJJH	59051121	17	DH9	12.1	Female	00J	Annfield Plain	County Durham	9	1	5	1	6	1	9	1	9	1	60	6	24	3	98	10	94	10	85	9	47	5	46	5	6	1	14	2	5	1	9	1		rejected	-	-
Active	NHS 111 Call Centre (North East Ambulance Service)	Benicia House, Goldcrest Way, Newburn Riverside, Newcastle upon Tyne NE15 8NY	RX6	155280054	LERR	59059950	2	NE28	12.06	Male	99C	Wallsend	North Tyneside	15	2	12	2	10	1	24	3	10	1	87	9	23	3	32	4	30	3	32	4	89	9	46	5	25	3	23	3	8	1	20	2		rejected	-	-
Active	NHS 111 Call Centre (North East Ambulance Service)	Benicia House, Goldcrest Way, Newburn Riverside, Newcastle upon Tyne NE15 8NY	RX6	155281986	AG	59060601	37	NE8	6.62	Female	13T	Lobley Hill and Bensham	Gateshead	23	3	18	2	17	2	35	4	16	2	76	8	23	3	51	6	49	5	43	5	89	9	35	4	37	4	33	4	26	3	12	2		rejected	-	-
Active	NHS 111 Call Centre (North East Ambulance Service)	Benicia House, Goldcrest Way, Newburn Riverside, Newcastle upon Tyne NE15 8NY	RX6	155284308	TL	59061285	65	DL1	51.45	Male	00C	Eastbourne	Darlington	35	4	30	3	33	4	24	3	32	4	86	9	23	3	63	7	78	8	31	4	58	6	68	7	26	3	22	3	35	4	31	4		rejected	-	-
Active	NHS 111 Call Centre (North East Ambulance Service)	Benicia House, Goldcrest Way, Newburn Riverside, Newcastle upon Tyne NE15 8NY	RX6	155269038	NLH	59055225	25	SR5	17.31	Female	00P	Redhill	Sunderland	12	2	8	1	8	1	11	2	5	1	76	8	57	6	91	10	91	10	67	7	76	8	40	4	34	4	4	1	10	1	6	1	Asda Pharmacy (Branch: 4639) - FW190	completed	-	-
Active	NHS 111 Call Centre (North East Ambulance Service)	Benicia House, Goldcrest Way, Newburn Riverside, Newcastle upon Tyne NE15 8NY	RX6	155222166	PAO	59032722	66	SR7	28.84	Male	00D	Dawdon	County Durham	17	2	20	2	8	1	15	2	9	1	86	9	29	3	79	8	71	8	71	8	91	10	44	5	28	3	8	1	17	2	60	6	Eilbeck Harbour (Seaham PCC) - FKG29	completed	-	-
Active	NHS 111 Call Centre (North East Ambulance Service)	Benicia House, Goldcrest Way, Newburn Riverside, Newcastle upon Tyne NE15 8NY	RX6	155244186	GDMD	59043159	4	NE13	-	Male	-	-	-	-	-	-	-	-	-	-	-	-	-	-	-	-	-	-	-	-	-	-	-	-	-	-	-	-	-	-	-	-	-	-	-	J and J Whittaker (Chemists) Ltd - FXP48	completed	-	-
Active	NHS 111 Call Centre (North East Ambulance Service)	Benicia House, Goldcrest Way, Newburn Riverside, Newcastle upon Tyne NE15 8NY	RX6	155239197	AP	59040660	32	NE6	9.61	Male	13T	Walker	Newcastle upon Tyne	3	1	2	1	3	1	4	1	3	1	53	6	17	2	66	7	88	9	28	3	93	10	19	2	8	1	3	1	3	1	4	1	LloydsPharmacy (Branch: 6224 - Walker) - FQP85	completed	-	-
Active	NHS 111 Call Centre (North East Ambulance Service)	Benicia House, Goldcrest Way, Newburn Riverside, Newcastle upon Tyne NE15 8NY	RX6	155222148	DJO	59032713	77	S40	192.74	Female	04J	Loundsley Green	Chesterfield	35	4	30	3	22	3	39	4	25	3	55	6	56	6	81	9	74	8	69	7	38	4	49	5	40	4	37	4	36	4	36	4	LloydsPharmacy (Branch: 6702 - Wrekenton) - FRH52	completed	-	-
Active	NHS 111 Call Centre (North East Ambulance Service)	Benicia House, Goldcrest Way, Newburn Riverside, Newcastle upon Tyne NE15 8NY	RX6	155242344	HLS	59042100	51	TS27	43.04	Female	00K	Rural West	Hartlepool	63	7	78	8	73	8	83	9	51	6	6	1	63	7	75	8	59	6	85	9	2	1	96	10	86	9	73	8	85	9	71	8	LloydsPharmacy (Branch: 7000 - Lloyds, Wynyard Road) - FXH17	completed	-	-
Active	NHS 111 Call Centre (North East Ambulance Service)	Benicia House, Goldcrest Way, Newburn Riverside, Newcastle upon Tyne NE15 8NY	RX6	155268738	RIA	59055087	10	DL3	50.64	Female	00C	College	Darlington	80	8	72	8	66	7	99	10	58	6	97	10	34	4	81	9	76	8	65	7	61	7	96	10	100	10	95	10	98	10	56	6	LloydsPharmacy in Sainsburys (Branch: 5069 - Darlington) - FGQ36	completed	-	-
Active	NHS 111 Call Centre (North East Ambulance Service)	Benicia House, Goldcrest Way, Newburn Riverside, Newcastle upon Tyne NE15 8NY	RX6	155228325	OAE	59035635	8	TS25	47.59	Male	00K	Seaton	Hartlepool	59	6	51	6	35	4	67	7	32	4	88	9	84	9	95	10	96	10	71	8	42	5	99	10	78	8	53	6	62	7	47	5	Norchem Healthcare Ltd (Norchem, Seaton Carew) - FG416	completed	-	-
Active	NHS 111 Call Centre (North East Ambulance Service)	Benicia House, Goldcrest Way, Newburn Riverside, Newcastle upon Tyne NE15 8NY	RX6	155266488	JD	59053992	5	TS19	48.79	Male	00K	Roseworth	Stockton-on-Tees	6	1	5	1	5	1	4	1	6	1	51	6	36	4	85	9	93	10	50	5	40	4	43	5	8	1	4	1	5	1	14	2	Pharmacy World Ltd (Pharmacy World, Roseworth, Stockton) - FF653	completed	-	-
Active	NHS 111 Call Centre (North East Ambulance Service)	Benicia House, Goldcrest Way, Newburn Riverside, Newcastle upon Tyne NE15 8NY	RX6	155213898	AH	59029281	3	DH7	19.07	Female	00J	Esh and Witton Gilbert	County Durham	29	3	24	3	20	2	26	3	12	2	90	9	69	7	78	8	60	6	95	10	89	9	50	5	19	2	36	4	30	3	28	3	Well (Branch: 200111 - Langley Park - Front Street) - FDR43	completed	-	-
Active	NHS 111 Call Centre (North East Ambulance Service)	Benicia House, Goldcrest Way, Newburn Riverside, Newcastle upon Tyne NE15 8NY	RX6	155214114	MJF	59029350	19	DH7	19.15	Male	00J	Esh and Witton Gilbert	County Durham	47	5	44	5	34	4	49	5	37	4	30	3	69	7	87	9	70	7	95	10	14	2	70	7	54	6	42	5	49	5	47	5	Well (Branch: 200111 - Langley Park - Front Street) - FDR43	completed	-	-
Active	NHS 111 Call Centre (North East Ambulance Service)	Benicia House, Goldcrest Way, Newburn Riverside, Newcastle upon Tyne NE15 8NY	RX6	155215011	LMG	59029641	4	DL13	25.43	Female	00D	Tow Law	County Durham	16	2	12	2	9	1	29	3	13	2	55	6	32	4	42	5	25	3	90	9	42	5	45	5	30	3	27	3	17	2	16	2	Well (Branch: 200436 - Consett - Middle Street) - FQR60	completed	-	-
Active	NHS 111 Call Centre (North East Ambulance Service)	Benicia House, Goldcrest Way, Newburn Riverside, Newcastle upon Tyne NE15 8NY	RX6	155249409	CJC	59045778	22	DL1	49.76	Female	00C	Stephenson	Darlington	24	3	24	3	14	2	25	3	17	2	78	8	42	5	43	5	41	5	36	4	47	5	68	7	37	4	17	2	29	3	41	5	Well (Branch: 200738 - Darlington - Victoria Road) - FCW18	completed	-	-
Active	NHS 111 Call Centre (North East Ambulance Service)	Benicia House, Goldcrest Way, Newburn Riverside, Newcastle upon Tyne NE15 8NY	RX6	155284554	HS	59061375	1	TS3	56.45	Male	00M	Berwick Hills & Pallister	Middlesbrough	2	1	2	1	3	1	4	1	1	1	60	6	8	1	72	8	87	9	35	4	83	9	25	3	13	2	2	1	3	1	5	1		rejected	-	-
Active	NHS 111 Call Centre (North East Ambulance Service)	Benicia House, Goldcrest Way, Newburn Riverside, Newcastle upon Tyne NE15 8NY	RX6	155284560	MCJ	59061378	1	DL3	48.68	Female	00C	Brinkburn & Faverdale	Darlington	80	8	86	9	69	7	78	8	48	5	77	8	39	4	95	10	99	10	68	7	32	4	97	10	87	9	64	7	92	10	75	8		rejected	-	-
Active	NHS 111 Call Centre (North East Ambulance Service)	Benicia House, Goldcrest Way, Newburn Riverside, Newcastle upon Tyne NE15 8NY	RX6	155284569	FO	59061384	1	TS1	54.1	Male	00M	Central	Middlesbrough	6	1	10	1	19	2	3	1	7	1	50	5	2	1	13	2	13	2	20	2	97	10	17	2	1	1	10	1	7	1	3	1		rejected	-	-
Active	NHS 111 Call Centre (North East Ambulance Service)	Benicia House, Goldcrest Way, Newburn Riverside, Newcastle upon Tyne NE15 8NY	RX6	155284641	EJB	59061402	2	DL1	51.33	Male	00C	Eastbourne	Darlington	35	4	30	3	33	4	24	3	32	4	86	9	23	3	63	7	78	8	31	4	58	6	68	7	26	3	22	3	35	4	31	4		rejected	-	-
Active	NHS 111 Call Centre (North East Ambulance Service)	Benicia House, Goldcrest Way, Newburn Riverside, Newcastle upon Tyne NE15 8NY	RX6	155284680	FEC	59061414	3	DH8	15.72	Female	00J	Consett South	County Durham	32	4	27	3	19	2	32	4	15	2	68	7	68	7	99	10	97	10	89	9	36	4	71	8	24	3	41	5	36	4	19	2		rejected	-	-
Active	NHS 111 Call Centre (North East Ambulance Service)	Benicia House, Goldcrest Way, Newburn Riverside, Newcastle upon Tyne NE15 8NY	RX6	155285502	JOD	59061717	13	TS11	61.5	Male	00M	St Germain's	Redcar and Cleveland	45	5	37	4	32	4	45	5	21	3	99	10	78	8	67	7	54	6	76	8	85	9	85	9	29	3	66	7	41	5	44	5		rejected	-	-
Active	NHS 111 Call Centre (North East Ambulance Service)	Benicia House, Goldcrest Way, Newburn Riverside, Newcastle upon Tyne NE15 8NY	RX6	155285871	GAS	59061873	49	TS10	57.9	Male	00M	Kirkleatham	Redcar and Cleveland	44	5	40	4	34	4	41	5	18	2	71	8	62	7	95	10	92	10	78	8	29	3	92	10	36	4	45	5	41	5	43	5		rejected	-	-
Active	NHS 111 Call Centre (North East Ambulance Service)	Benicia House, Goldcrest Way, Newburn Riverside, Newcastle upon Tyne NE15 8NY	RX6	155287308	ARM	59062524	3	NE35	16.41	Female	00N	Boldon Colliery	South Tyneside	14	2	9	1	5	1	29	3	9	1	54	6	57	6	72	8	69	7	57	6	87	9	21	3	54	6	15	2	17	2	11	2		rejected	-	-
Active	NHS 111 Call Centre (North East Ambulance Service)	Benicia House, Goldcrest Way, Newburn Riverside, Newcastle upon Tyne NE15 8NY	RX6	155288802	KW	59063139	61	SR7	26.37	Female	00D	Murton	County Durham	8	1	8	1	3	1	8	1	3	1	56	6	76	8	100	10	97	10	94	10	60	6	32	4	15	2	5	1	7	1	21	3		rejected	-	-
Active	NHS 111 Call Centre (North East Ambulance Service)	Benicia House, Goldcrest Way, Newburn Riverside, Newcastle upon Tyne NE15 8NY	RX6	155289471	MRK	59063466	4	DH7	21.88	Male	00J	Deerness	County Durham	21	3	18	2	10	1	21	3	11	2	60	6	78	8	100	10	99	10	95	10	43	5	48	5	21	3	20	2	26	3	16	2		rejected	-	-
Active	NHS 111 Call Centre (North East Ambulance Service)	Benicia House, Goldcrest Way, Newburn Riverside, Newcastle upon Tyne NE15 8NY	RX6	155299203	AC	59067975	4	TS6	57.35	Female	00M	South Bank	Redcar and Cleveland	19	2	16	2	11	2	18	2	8	1	68	7	59	6	90	9	84	9	77	8	33	4	78	8	23	3	15	2	18	2	13	2		rejected	-	-
Active	NHS 111 Call Centre (North East Ambulance Service)	Benicia House, Goldcrest Way, Newburn Riverside, Newcastle upon Tyne NE15 8NY	RX6	155299761	FG	59068227	83	TS7	58.49	Male	00M	Marton East	Middlesbrough	67	7	76	8	72	8	89	9	58	6	21	3	22	3	84	9	86	9	58	6	8	1	90	9	85	9	87	9	81	9	71	8		rejected	-	-
Active	NHS 111 Call Centre (North East Ambulance Service)	Benicia House, Goldcrest Way, Newburn Riverside, Newcastle upon Tyne NE15 8NY	RX6	155303247	LH	59069688	3	DL14	35.62	Female	00D	Woodhouse Close	County Durham	16	2	13	2	10	1	26	3	9	1	22	3	54	6	100	10	100	10	93	10	18	2	42	5	51	6	13	2	13	2	25	3		rejected	-	-
Active	NHS 111 Call Centre (North East Ambulance Service)	Benicia House, Goldcrest Way, Newburn Riverside, Newcastle upon Tyne NE15 8NY	RX6	155303367	RJW	59069739	8	TS6	58.66	Male	00M	Eston	Redcar and Cleveland	26	3	26	3	21	3	37	4	10	1	57	6	24	3	90	9	83	9	77	8	22	3	88	9	31	4	43	5	9	1	43	5		rejected	-	-
Active	NHS 111 Call Centre (North East Ambulance Service)	Benicia House, Goldcrest Way, Newburn Riverside, Newcastle upon Tyne NE15 8NY	RX6	155306718	LTM	59071143	1	TS12	66.11	Male	00M	Skelton	Redcar and Cleveland	11	2	6	1	5	1	17	2	6	1	96	10	57	6	94	10	87	9	82	9	72	8	77	8	16	2	19	2	9	1	13	2		rejected	-	-
Active	NHS 111 Call Centre (North East Ambulance Service)	Benicia House, Goldcrest Way, Newburn Riverside, Newcastle upon Tyne NE15 8NY	RX6	155312433	AR	59073579	53	TS1	53.87	Male	00M	Newport	Middlesbrough	4	1	8	1	14	2	3	1	3	1	49	5	1	1	12	2	11	2	25	3	97	10	17	2	1	1	15	2	1	1	7	1		rejected	-	-
Active	NHS 111 Call Centre (North East Ambulance Service)	Benicia House, Goldcrest Way, Newburn Riverside, Newcastle upon Tyne NE15 8NY	RX6	155321379	KRD	59077212	52	TS20	49.81	Female	00K	Norton North	Stockton-on-Tees	18	2	14	2	12	2	17	2	16	2	91	10	15	2	70	7	90	9	31	4	88	9	53	6	14	2	21	3	9	1	17	2		rejected	-	-
Active	NHS 111 Call Centre (North East Ambulance Service)	Benicia House, Goldcrest Way, Newburn Riverside, Newcastle upon Tyne NE15 8NY	RX6	155323776	KJBRS	59078178	13	DH6	31.43	Female	00D	Trimdon and Thornley	County Durham	16	2	21	3	9	1	25	3	5	1	80	8	13	2	94	10	92	10	75	8	57	6	58	6	32	4	19	2	23	3	26	3		rejected	-	-
Active	NHS 111 Call Centre (North East Ambulance Service)	Benicia House, Goldcrest Way, Newburn Riverside, Newcastle upon Tyne NE15 8NY	RX6	155325165	RS	59078706	30	NE13	9.27	Male	13T	Castle	Newcastle upon Tyne	40	4	42	5	38	4	40	4	17	2	22	3	95	10	70	7	58	6	75	8	16	2	46	5	43	5	37	4	47	5	36	4		rejected	-	-
Active	NHS 111 Call Centre (North East Ambulance Service)	Benicia House, Goldcrest Way, Newburn Riverside, Newcastle upon Tyne NE15 8NY	RX6	155326371	NORB	59079042	0	TS23	47.63	Female	00K	Billingham North	Stockton-on-Tees	68	7	74	8	52	6	65	7	40	4	37	4	81	9	95	10	92	10	77	8	12	2	97	10	58	6	68	7	72	8	81	9		rejected	-	-
Active	NHS 111 Call Centre (North East Ambulance Service)	Benicia House, Goldcrest Way, Newburn Riverside, Newcastle upon Tyne NE15 8NY	RX6	155326746	TJV	59079105	27	NE15	2.95	Female	13T	Benwell and Scotswood	Newcastle upon Tyne	6	1	4	1	4	1	6	1	7	1	46	5	24	3	81	9	89	9	48	5	60	6	25	3	15	2	3	1	7	1	7	1		rejected	-	-
Active	NHS 111 Call Centre (North East Ambulance Service)	Benicia House, Goldcrest Way, Newburn Riverside, Newcastle upon Tyne NE15 8NY	RX6	155310108	GC	59072562	2	DH2	14.71	Female	00J	Chester-le-Street West Central	County Durham	70	7	64	7	66	7	79	8	34	4	50	5	59	6	99	10	100	10	82	9	20	2	83	9	98	10	58	6	81	9	34	4	Amerikana LLP t/a Vigo Pharmacy (Drum Ind. Estate) - FW641	completed	-	-
Active	NHS 111 Call Centre (North East Ambulance Service)	Benicia House, Goldcrest Way, Newburn Riverside, Newcastle upon Tyne NE15 8NY	RX6	155296983	CLM	59067066	27	DL9	66.26	Female	03D	Colburn	Richmondshire	75	8	72	8	84	9	38	4	61	7	39	4	83	9	91	10	75	8	98	10	36	4	35	4	31	4	45	5	58	6	63	7	Asda Pharmacy (Branch: 4587 - Bishop Auckland) - FA415	completed	-	-
Active	NHS 111 Call Centre (North East Ambulance Service)	Benicia House, Goldcrest Way, Newburn Riverside, Newcastle upon Tyne NE15 8NY	RX6	155310573	SJF	59072808	23	DL16	29.66	Male	00D	Spennymoor	County Durham	79	8	82	9	54	6	71	8	44	5	70	7	92	10	100	10	98	10	90	9	29	3	92	10	76	8	61	7	67	7	90	9	Asda Pharmacy (Branch: 4987 - Spennymoor) - FE649	completed	-	-
Active	NHS 111 Call Centre (North East Ambulance Service)	Benicia House, Goldcrest Way, Newburn Riverside, Newcastle upon Tyne NE15 8NY	RX6	155284773	HGM	59061456	3	TS5	56.86	Female	00M	Trimdon	Middlesbrough	59	6	59	6	59	6	66	7	37	4	28	3	63	7	71	8	78	8	42	5	12	2	73	8	76	8	53	6	66	7	43	5	Asda Pharmacy (Branch: 4993 - Asda, Thornaby) - FFT72	completed	-	-
Active	NHS 111 Call Centre (North East Ambulance Service)	Benicia House, Goldcrest Way, Newburn Riverside, Newcastle upon Tyne NE15 8NY	RX6	155317647	CJ	59075847	2	NE63	25.39	Male	00L	Ashington Central	Northumberland	12	2	10	1	7	1	11	2	14	2	88	9	17	2	68	7	80	8	35	4	89	9	46	5	10	1	14	2	8	1	39	4	Asda Pharmacy (Branch: 5002 - Ashington) - FDT70	completed	-	-
Active	NHS 111 Call Centre (North East Ambulance Service)	Benicia House, Goldcrest Way, Newburn Riverside, Newcastle upon Tyne NE15 8NY	RX6	155321154	JVR	59077125	39	TS20	49.23	Female	00K	Norton North	Stockton-on-Tees	57	6	50	5	50	5	78	8	29	3	75	8	48	5	53	6	69	7	24	3	33	4	89	9	78	8	73	8	60	6	51	6	Billingham Health Limited - FF873	completed	-	-
Active	NHS 111 Call Centre (North East Ambulance Service)	Benicia House, Goldcrest Way, Newburn Riverside, Newcastle upon Tyne NE15 8NY	RX6	155323968	JWR	59078277	7	DL3	48.92	Male	00C	Cockerton	Darlington	50	5	44	5	37	4	47	5	35	4	96	10	38	4	83	9	84	9	57	6	66	7	84	9	54	6	40	4	41	5	54	6	Cockerton Pharmacy - FWQ54	completed	-	-
Active	NHS 111 Call Centre (North East Ambulance Service)	Benicia House, Goldcrest Way, Newburn Riverside, Newcastle upon Tyne NE15 8NY	RX6	155284506	DL	59061360	50	DH8	11.97	Male	00J	Leadgate and Medomsley	County Durham	35	4	30	3	19	2	52	6	24	3	27	3	90	9	78	8	59	6	97	10	11	2	79	8	57	6	46	5	29	3	41	5	Consett Pharmacy (Number One Industrial Estate) - FRQ35	completed	-	-
Active	NHS 111 Call Centre (North East Ambulance Service)	Benicia House, Goldcrest Way, Newburn Riverside, Newcastle upon Tyne NE15 8NY	RX6	155284767	CO	59061453	56	TS5	55.96	Female	00M	Acklam	Middlesbrough	63	7	56	6	58	6	64	7	39	4	55	6	50	5	86	9	90	9	57	6	25	3	75	8	69	7	55	6	50	5	66	7	David Jarvis Ltd (D Jarvis, Eastbourne Rd) - FW575	completed	-	-
Active	NHS 111 Call Centre (North East Ambulance Service)	Benicia House, Goldcrest Way, Newburn Riverside, Newcastle upon Tyne NE15 8NY	RX6	155284689	LAD	59061420	6	TS23	50.26	Female	00K	Billingham South	Stockton-on-Tees	28	3	26	3	24	3	24	3	19	2	41	5	39	4	71	8	82	9	39	4	22	3	61	7	24	3	24	3	26	3	34	4	Davidson Pharmacy Ltd (Davidson's Billingham) - FMC31	completed	-	-
Active	NHS 111 Call Centre (North East Ambulance Service)	Benicia House, Goldcrest Way, Newburn Riverside, Newcastle upon Tyne NE15 8NY	RX6	155310075	HJR	59072550	7	NE10	10.45	Female	13T	Windy Nook and Whitehills	Gateshead	11	2	11	2	10	1	7	1	7	1	19	2	54	6	97	10	100	10	74	8	25	3	26	3	10	1	6	1	16	2	13	2	Fairmans Pharmacy (Pelaw) - FX287	completed	-	-
Active	NHS 111 Call Centre (North East Ambulance Service)	Benicia House, Goldcrest Way, Newburn Riverside, Newcastle upon Tyne NE15 8NY	RX6	155284695	KH	59061423	36	NE38	15.07	Female	00P	Washington Central	Sunderland	30	3	27	3	21	3	31	4	10	1	60	6	80	8	97	10	97	10	76	8	35	4	60	6	39	4	24	3	34	4	17	2	G Whitfield Ltd (Front St Hetton) - FJP49	completed	-	-
Active	NHS 111 Call Centre (North East Ambulance Service)	Benicia House, Goldcrest Way, Newburn Riverside, Newcastle upon Tyne NE15 8NY	RX6	155284512	RP	59061363	9	DL17	36.14	Female	00D	Chilton	County Durham	13	2	12	2	7	1	12	2	9	1	31	4	66	7	99	10	94	10	93	10	21	3	48	5	13	2	12	2	16	2	20	2	Intrahealth pharmacy ltd T/A Chilton pharmacy - FPM81	completed	-	-
Active	NHS 111 Call Centre (North East Ambulance Service)	Benicia House, Goldcrest Way, Newburn Riverside, Newcastle upon Tyne NE15 8NY	RX6	155299698	KJ	59068206	22	DH6	27.81	Male	00D	Shotton and South Hetton	County Durham	38	4	36	4	23	3	41	5	20	2	94	10	42	5	96	10	88	9	91	10	73	8	70	7	48	5	34	4	31	4	55	6	J & J Pharmacy (West Grove Seaham) - FX542	completed	-	-
Active	NHS 111 Call Centre (North East Ambulance Service)	Benicia House, Goldcrest Way, Newburn Riverside, Newcastle upon Tyne NE15 8NY	RX6	155285208	SJF	59061606	8	TS7	60.14	Male	00M	Marton West	Middlesbrough	87	9	92	10	89	9	95	10	48	5	25	3	94	10	100	10	101	11	84	9	8	1	98	10	95	10	88	9	93	10	73	8	LloydsPharmacy (Branch: 6248 - Lloyds, Ormesby) - FF308	completed	-	-
Active	NHS 111 Call Centre (North East Ambulance Service)	Benicia House, Goldcrest Way, Newburn Riverside, Newcastle upon Tyne NE15 8NY	RX6	155288685	GK	59063082	3	TS6	58.97	Female	00M	Normanby	Redcar and Cleveland	63	7	80	8	59	6	50	5	46	5	31	4	34	4	99	10	98	10	87	9	10	1	98	10	68	7	34	4	86	9	79	8	LloydsPharmacy (Branch: 6248 - Lloyds, Ormesby) - FF308	completed	-	-
Active	NHS 111 Call Centre (North East Ambulance Service)	Benicia House, Goldcrest Way, Newburn Riverside, Newcastle upon Tyne NE15 8NY	RX6	155286384	JAT	59062059	5	SR6	21.03	Male	00P	Fulwell	Sunderland	92	10	84	9	79	8	79	8	55	6	93	10	97	10	95	10	99	10	67	7	53	6	95	10	90	9	64	7	87	9	75	8	LloydsPharmacy (Branch: 6838 - Sea Road) - FCH62	completed	-	-
Active	NHS 111 Call Centre (North East Ambulance Service)	Benicia House, Goldcrest Way, Newburn Riverside, Newcastle upon Tyne NE15 8NY	RX6	155324706	ALC	59078514	30	TS17	53.84	Male	00K	Mandale and Victoria	Stockton-on-Tees	10	1	7	1	8	1	11	2	9	1	78	8	15	2	78	8	77	8	58	6	62	7	52	6	13	2	10	1	6	1	8	1	LloydsPharmacy (Branch: 7390 - Lloyds, Scandanavian House) - FQ013	completed	-	-
Active	NHS 111 Call Centre (North East Ambulance Service)	Benicia House, Goldcrest Way, Newburn Riverside, Newcastle upon Tyne NE15 8NY	RX6	155298672	CLP	59067750	19	DL17	33.32	Female	00D	Ferryhill	County Durham	29	3	21	3	20	2	25	3	20	2	94	10	41	5	92	10	99	10	58	6	75	8	70	7	34	4	18	2	14	2	27	3	LloydsPharmacy (Branch: 7473 - Pease Way Medical Centre) - FWF67	completed	-	-
Active	NHS 111 Call Centre (North East Ambulance Service)	Benicia House, Goldcrest Way, Newburn Riverside, Newcastle upon Tyne NE15 8NY	RX6	155289789	BH	59063616	13	TS19	48.41	Male	00K	Hardwick and Salters Lane	Stockton-on-Tees	4	1	3	1	3	1	1	1	7	1	76	8	14	2	99	10	97	10	84	9	76	8	41	5	2	1	3	1	3	1	11	2	LloydsPharmacy in Sainsburys (Branch: 5069 - Darlington) - FGQ36	completed	-	-
Active	NHS 111 Call Centre (North East Ambulance Service)	Benicia House, Goldcrest Way, Newburn Riverside, Newcastle upon Tyne NE15 8NY	RX6	155297115	AH	59067141	60	DL1	52.22	Female	00C	Park East	Darlington	2	1	1	1	2	1	1	1	2	1	80	8	35	4	87	9	89	9	60	6	85	9	40	4	4	1	1	1	4	1	2	1	LloydsPharmacy in Sainsburys (Branch: 5069 - Darlington) - FGQ36	completed	-	-
Active	NHS 111 Call Centre (North East Ambulance Service)	Benicia House, Goldcrest Way, Newburn Riverside, Newcastle upon Tyne NE15 8NY	RX6	155292393	ASB	59064834	27	SR2	23.45	Female	00P	Hendon	Sunderland	4	1	5	1	2	1	16	2	3	1	92	10	10	1	37	4	26	3	61	7	100	10	47	5	14	2	20	2	12	2	10	1	Lydon Pharmacy Group Ltd (Peterlee) - FCJ51	completed	-	-
Active	NHS 111 Call Centre (North East Ambulance Service)	Benicia House, Goldcrest Way, Newburn Riverside, Newcastle upon Tyne NE15 8NY	RX6	155284836	AJL	59061483	9	NE34	16.14	Male	00N	Bede	South Tyneside	12	2	9	1	6	1	18	2	6	1	45	5	53	6	91	10	99	10	58	6	77	8	19	2	31	4	11	2	16	2	10	1	Neil Pharmacy - FQW18	completed	-	-
Active	NHS 111 Call Centre (North East Ambulance Service)	Benicia House, Goldcrest Way, Newburn Riverside, Newcastle upon Tyne NE15 8NY	RX6	155285016	BLR	59061546	12	TS21	38.58	Female	00D	Sedgefield	County Durham	96	10	91	10	80	8	98	10	64	7	75	8	89	9	100	10	96	10	95	10	31	4	97	10	97	10	95	10	82	9	96	10	Phillips Chemists Ltd (Church Road) - FC276	completed	-	-
Active	NHS 111 Call Centre (North East Ambulance Service)	Benicia House, Goldcrest Way, Newburn Riverside, Newcastle upon Tyne NE15 8NY	RX6	155295771	SAS	59066493	39	TS29	35.53	Female	00D	Trimdon and Thornley	County Durham	16	2	14	2	6	1	16	2	7	1	86	9	67	7	100	10	99	10	96	10	73	8	54	6	25	3	10	1	17	2	21	3	Phillips Chemists Ltd (Church Road) - FC276	completed	-	-
Active	NHS 111 Call Centre (North East Ambulance Service)	Benicia House, Goldcrest Way, Newburn Riverside, Newcastle upon Tyne NE15 8NY	RX6	155284482	EGR	59061351	3	NE2	7.99	Female	13T	South Jesmond	Newcastle upon Tyne	73	8	79	8	90	9	94	10	31	4	42	5	66	7	40	4	36	4	41	5	34	4	41	5	84	9	98	10	94	10	32	4	Superdrug Pharmacy (Branch: 0750 - Northumberland Street) - FET99	completed	-	-
Active	NHS 111 Call Centre (North East Ambulance Service)	Benicia House, Goldcrest Way, Newburn Riverside, Newcastle upon Tyne NE15 8NY	RX6	155325789	CNA	59078907	7	TS23	48.26	Female	00K	Billingham Central	Stockton-on-Tees	20	2	15	2	13	2	15	2	18	2	77	8	31	4	84	9	92	10	50	5	50	5	62	7	11	2	21	3	11	2	29	3	Tesco Instore Pharmacy (Tesco, Billingham) - FEP92	completed	-	-
Active	NHS 111 Call Centre (North East Ambulance Service)	Benicia House, Goldcrest Way, Newburn Riverside, Newcastle upon Tyne NE15 8NY	RX6	155304228	RP	59070150	1	TS26	44.27	Male	00K	Victoria	Hartlepool	24	3	18	2	13	2	39	4	17	2	99	10	37	4	43	5	33	4	59	6	89	9	76	8	43	5	34	4	17	2	37	4	Well (Branch: 200112 - Hartlepool - York Road) - FQN54	completed	-	-
Active	NHS 111 Call Centre (North East Ambulance Service)	Benicia House, Goldcrest Way, Newburn Riverside, Newcastle upon Tyne NE15 8NY	RX6	155285928	HAC	59061894	3	DH8	15.06	Female	00J	Consett North	County Durham	54	6	48	5	39	4	70	7	33	4	60	6	62	7	72	8	54	6	91	10	26	3	81	9	70	7	65	7	47	5	41	5	Well (Branch: 200436 - Consett - Middle Street) - FQR60	completed	-	-
Active	NHS 111 Call Centre (North East Ambulance Service)	Benicia House, Goldcrest Way, Newburn Riverside, Newcastle upon Tyne NE15 8NY	RX6	155285193	JKB	59061600	31	TS28	33.7	Female	00D	Wingate	County Durham	14	2	17	2	6	1	14	2	4	1	82	9	53	6	100	10	95	10	95	10	78	8	46	5	19	2	11	2	21	3	24	3	Well (Branch: 200437 - Peterlee - The Chare) - FVF01	completed	-	-
Active	NHS 111 Call Centre (North East Ambulance Service)	Benicia House, Goldcrest Way, Newburn Riverside, Newcastle upon Tyne NE15 8NY	RX6	155284857	HE	59061489	2	TS19	50.44	Male	00K	Newtown	Stockton-on-Tees	1	1	1	1	1	1	2	1	2	1	49	5	20	2	84	9	93	10	49	5	57	6	29	3	2	1	4	1	1	1	3	1	Well (Branch: 200737 - Stockton - Bishopton Lane) - FMP31	completed	-	-
Active	NHS 111 Call Centre (North East Ambulance Service)	Benicia House, Goldcrest Way, Newburn Riverside, Newcastle upon Tyne NE15 8NY	RX6	155290317	OLGW	59063871	7	TS3	57.04	Male	00M	Brambles & Thorntree	Middlesbrough	1	1	1	1	1	1	2	1	1	1	23	3	13	2	87	9	97	10	51	6	35	4	22	3	7	1	1	1	1	1	6	1	Whitworth Chemists Ltd (Whitworth, Thorntree) - FC889	completed	-	-
Active	NHS 111 Call Centre (North East Ambulance Service)	Benicia House, Goldcrest Way, Newburn Riverside, Newcastle upon Tyne NE15 8NY	RX6	155307009	JM	59071263	2	TS10	56.3	Male	00M	Coatham	Redcar and Cleveland	18	2	20	2	8	1	45	5	12	2	96	10	30	3	21	3	12	2	65	7	70	7	79	8	57	6	33	4	33	4	32	4	WW Scott (Scott's Redcar) - FQE19	completed	-	-
Active	NHS 111 Call Centre (North East Ambulance Service)	Benicia House, Goldcrest Way, Newburn Riverside, Newcastle upon Tyne NE15 8NY	RX6	155329431	LMB	59079546	34	TS7	57.83	Female	00M	Ladgate	Middlesbrough	47	5	46	5	36	4	47	5	29	3	61	7	40	4	90	9	100	10	53	6	35	4	60	6	53	6	40	4	48	5	66	7		rejected	-	-
Active	NHS 111 Call Centre (North East Ambulance Service)	Benicia House, Goldcrest Way, Newburn Riverside, Newcastle upon Tyne NE15 8NY	RX6	155329674	AB	59079642	5	NE5	4.56	Male	13T	Woolsington	Newcastle upon Tyne	2	1	2	1	4	1	1	1	1	1	23	3	43	5	94	10	96	10	67	7	38	4	20	2	1	1	2	1	4	1	6	1		rejected	-	-
Active	NHS 111 Call Centre (North East Ambulance Service)	Benicia House, Goldcrest Way, Newburn Riverside, Newcastle upon Tyne NE15 8NY	RX6	155329941	ST	59079747	33	NE23	15.6	Female	00L	Cramlington East	Northumberland	27	3	28	3	22	3	20	2	18	2	26	3	55	6	99	10	98	10	84	9	18	2	48	5	10	1	38	4	33	4	34	4		rejected	-	-
Active	NHS 111 Call Centre (North East Ambulance Service)	Benicia House, Goldcrest Way, Newburn Riverside, Newcastle upon Tyne NE15 8NY	RX6	155330058	JH	59079777	67	TS21	46.92	Female	00K	Northern Parishes	Stockton-on-Tees	85	9	95	10	91	10	94	10	65	7	11	2	88	9	94	10	99	10	65	7	4	1	101	11	97	10	85	9	92	10	95	10		rejected	-	-
Active	NHS 111 Call Centre (North East Ambulance Service)	Benicia House, Goldcrest Way, Newburn Riverside, Newcastle upon Tyne NE15 8NY	RX6	155330532	ARL	59079927	29	DH9	10.43	Male	00J	Tanfield	County Durham	41	5	39	4	28	3	43	5	31	4	41	5	44	5	100	10	100	10	85	9	18	2	73	8	45	5	39	4	25	3	57	6		rejected	-	-
Active	NHS 111 Call Centre (North East Ambulance Service)	Benicia House, Goldcrest Way, Newburn Riverside, Newcastle upon Tyne NE15 8NY	RX6	155330913	HD	59080095	67	TS10	59.23	Female	00M	West Dyke	Redcar and Cleveland	88	9	85	9	72	8	88	9	55	6	52	6	94	10	98	10	99	10	77	8	17	2	100	10	89	9	81	9	82	9	74	8		rejected	-	-
Active	NHS 111 Call Centre (North East Ambulance Service)	Benicia House, Goldcrest Way, Newburn Riverside, Newcastle upon Tyne NE15 8NY	RX6	155333334	JJ	59081232	70	NE24	21.02	Male	00L	Cowpen	Northumberland	7	1	6	1	4	1	6	1	3	1	49	5	41	5	94	10	99	10	64	7	46	5	35	4	11	2	5	1	10	1	9	1		rejected	-	-
Active	NHS 111 Call Centre (North East Ambulance Service)	Benicia House, Goldcrest Way, Newburn Riverside, Newcastle upon Tyne NE15 8NY	RX6	155333634	EC	59081367	2	NE66	48.09	Female	00L	Alnwick	Northumberland	57	6	47	5	41	5	40	4	51	6	71	8	67	7	91	10	77	8	93	10	62	7	44	5	39	4	41	5	54	6	48	5		rejected	-	-
Active	NHS 111 Call Centre (North East Ambulance Service)	Benicia House, Goldcrest Way, Newburn Riverside, Newcastle upon Tyne NE15 8NY	RX6	155340408	OJW	59084169	7	DL12	48.96	Male	00D	Barnard Castle East	County Durham	36	4	37	4	22	3	32	4	16	2	74	8	76	8	83	9	67	7	92	10	74	8	39	4	28	3	35	4	72	8	30	3		rejected	-	-
Active	NHS 111 Call Centre (North East Ambulance Service)	Benicia House, Goldcrest Way, Newburn Riverside, Newcastle upon Tyne NE15 8NY	RX6	155340519	VJE	59084208	27	NE24	21.11	Female	00L	Cowpen	Northumberland	22	3	25	3	13	2	13	2	16	2	32	4	55	6	89	9	94	10	58	6	22	3	47	5	11	2	15	2	29	3	31	4		rejected	-	-
Active	NHS 111 Call Centre (North East Ambulance Service)	Benicia House, Goldcrest Way, Newburn Riverside, Newcastle upon Tyne NE15 8NY	RX6	155341149	OJ	59084397	3	TS5	54.31	Male	00M	Park	Middlesbrough	7	1	6	1	9	1	17	2	6	1	80	8	10	1	8	1	9	1	16	2	100	10	33	4	11	2	27	3	3	1	12	2		rejected	-	-
Active	NHS 111 Call Centre (North East Ambulance Service)	Benicia House, Goldcrest Way, Newburn Riverside, Newcastle upon Tyne NE15 8NY	RX6	155344353	TEGM	59085069	24	SE6	410.25	Female	08L	Whitefoot	Lewisham	40	4	36	4	41	5	52	6	52	6	41	5	20	2	27	3	40	4	12	2	84	9	16	2	68	7	38	4	29	3	46	5		rejected	-	-
Active	NHS 111 Call Centre (North East Ambulance Service)	Benicia House, Goldcrest Way, Newburn Riverside, Newcastle upon Tyne NE15 8NY	RX6	155344374	KM	59085078	12	NE15	2.01	Female	13T	Benwell and Scotswood	Newcastle upon Tyne	3	1	2	1	3	1	1	1	4	1	33	4	18	2	74	8	84	9	42	5	57	6	19	2	3	1	1	1	1	1	8	1		rejected	-	-
Active	NHS 111 Call Centre (North East Ambulance Service)	Benicia House, Goldcrest Way, Newburn Riverside, Newcastle upon Tyne NE15 8NY	RX6	155330544	RW	59079936	28	DL14	34.62	Male	00D	Coundon	County Durham	28	3	37	4	30	3	36	4	36	4	8	1	15	2	57	6	40	4	86	9	5	1	61	7	43	5	30	3	29	3	49	5	Asda Pharmacy (Branch: 4587 - Bishop Auckland) - FA415	completed	-	-
Active	NHS 111 Call Centre (North East Ambulance Service)	Benicia House, Goldcrest Way, Newburn Riverside, Newcastle upon Tyne NE15 8NY	RX6	155331291	CPR	59080266	10	NE24	19.77	Male	00L	Kitty Brewster	Northumberland	78	8	77	8	59	6	66	7	66	7	52	6	69	7	97	10	94	10	84	9	18	2	97	10	73	8	56	6	81	9	73	8	Asda Pharmacy (Branch: 4955 - Blyth) - FNC48	completed	-	-
Active	NHS 111 Call Centre (North East Ambulance Service)	Benicia House, Goldcrest Way, Newburn Riverside, Newcastle upon Tyne NE15 8NY	RX6	155334714	NE	59081925	4	TS5	55.39	Male	00M	Acklam	Middlesbrough	76	8	78	8	64	7	66	7	53	6	84	9	50	5	70	7	75	8	44	5	45	5	82	9	62	7	65	7	74	8	84	9	Asda Pharmacy (Portrack Lane) - FLL14	completed	-	-
Active	NHS 111 Call Centre (North East Ambulance Service)	Benicia House, Goldcrest Way, Newburn Riverside, Newcastle upon Tyne NE15 8NY	RX6	155329707	RE	59079657	32	NE61	29.34	Male	00L	Lynemouth	Northumberland	10	1	9	1	5	1	8	1	9	1	53	6	35	4	99	10	91	10	97	10	46	5	39	4	5	1	14	2	8	1	31	4	Asda Pharmacy (Branch: 5002 - Ashington) - FDT70	completed	-	-
Active	NHS 111 Call Centre (North East Ambulance Service)	Benicia House, Goldcrest Way, Newburn Riverside, Newcastle upon Tyne NE15 8NY	RX6	155333058	ELM	59081088	13	TS10	58.35	Female	00M	Kirkleatham	Redcar and Cleveland	3	1	2	1	1	1	8	1	4	1	44	5	33	4	91	10	92	10	65	7	22	3	64	7	11	2	7	1	5	1	3	1	Clevechem Ltd (Clevechem, Redcar) - FRQ88	completed	-	-
Active	NHS 111 Call Centre (North East Ambulance Service)	Benicia House, Goldcrest Way, Newburn Riverside, Newcastle upon Tyne NE15 8NY	RX6	155329734	FBB	59079669	3	TS26	42.33	Female	00K	Hart	Hartlepool	31	4	16	2	30	3	56	6	10	1	41	5	83	9	82	9	100	10	40	4	17	2	79	8	61	7	49	5	52	6	3	1	LloydsPharmacy (Branch: 6482 - Lloyds Winterbottom Avenue) - FN996	completed	-	-
Active	NHS 111 Call Centre (North East Ambulance Service)	Benicia House, Goldcrest Way, Newburn Riverside, Newcastle upon Tyne NE15 8NY	RX6	155336079	MM	59082522	39	TS24	42.75	Female	00K	De Bruce	Hartlepool	10	1	8	1	4	1	14	2	7	1	89	9	46	5	78	8	100	10	34	4	85	9	50	5	26	3	7	1	7	1	21	3	LloydsPharmacy (Branch: 6482 - Lloyds Winterbottom Avenue) - FN996	completed	-	-
Active	NHS 111 Call Centre (North East Ambulance Service)	Benicia House, Goldcrest Way, Newburn Riverside, Newcastle upon Tyne NE15 8NY	RX6	155329875	MH	59079729	34	NE5	2.3	Male	13T	Denton	Newcastle upon Tyne	16	2	12	2	15	2	19	2	8	1	31	4	33	4	89	9	95	10	58	6	29	3	35	4	24	3	15	2	12	2	15	2	LloydsPharmacy (Branch: 6841 - Chapel House) - FT002	completed	-	-
Active	NHS 111 Call Centre (North East Ambulance Service)	Benicia House, Goldcrest Way, Newburn Riverside, Newcastle upon Tyne NE15 8NY	RX6	155341173	PRK	59084403	66	NE47	23.63	Male	00L	South Tynedale	Northumberland	55	6	95	10	89	9	84	9	72	8	2	1	99	10	7	1	3	1	100	10	1	1	90	9	74	8	87	9	93	10	89	9	LloydsPharmacy (Branch: 7487 - Hexham) - FAP73	completed	-	-
Active	NHS 111 Call Centre (North East Ambulance Service)	Benicia House, Goldcrest Way, Newburn Riverside, Newcastle upon Tyne NE15 8NY	RX6	155337255	BH	59083044	77	DL14	36.29	Female	00D	Woodhouse Close	County Durham	1	1	1	1	1	1	1	1	1	1	40	4	36	4	99	10	97	10	90	9	61	7	21	3	4	1	1	1	1	1	2	1	LloydsPharmacy in Sainsburys (Branch: 5022 - Bishop Auckland) - FAL36	completed	-	-
Active	NHS 111 Call Centre (North East Ambulance Service)	Benicia House, Goldcrest Way, Newburn Riverside, Newcastle upon Tyne NE15 8NY	RX6	155329455	DR	59079558	70	TS17	53.56	Female	00K	Mandale and Victoria	Stockton-on-Tees	30	3	23	3	25	3	32	4	19	2	99	10	28	3	57	6	57	6	43	5	98	10	67	7	45	5	23	3	19	2	39	4	Pharmacy 365 (365 High Street) - FMH02	completed	-	-
Active	NHS 111 Call Centre (North East Ambulance Service)	Benicia House, Goldcrest Way, Newburn Riverside, Newcastle upon Tyne NE15 8NY	RX6	155332857	DL	59080986	86	NE65	39.75	Male	00L	Shilbottle	Northumberland	80	8	78	8	69	7	83	9	74	8	22	3	100	10	79	8	60	6	97	10	9	1	78	8	80	8	81	9	63	7	84	9	Well (Branch: 200122 - Alnwick - Infirmary Close HC) - FE264	completed	-	-
Active	NHS 111 Call Centre (North East Ambulance Service)	Benicia House, Goldcrest Way, Newburn Riverside, Newcastle upon Tyne NE15 8NY	RX6	155344914	KA	59085390	5	TS5	55.17	Male	00M	Linthorpe	Middlesbrough	61	7	52	6	48	5	71	8	33	4	82	9	58	6	78	8	83	9	49	5	55	6	64	7	76	8	62	7	47	5	69	7		rejected	-	-
Active	NHS 111 Call Centre (North East Ambulance Service)	Benicia House, Goldcrest Way, Newburn Riverside, Newcastle upon Tyne NE15 8NY	RX6	155364825	JLP	59094993	21	NE2	7.22	Male	13T	North Jesmond	Newcastle upon Tyne	78	8	83	9	91	10	91	10	26	3	62	7	87	9	43	5	38	4	46	5	93	10	23	3	80	8	96	10	77	8	23	3		rejected	-	-
Active	NHS 111 Call Centre (North East Ambulance Service)	Benicia House, Goldcrest Way, Newburn Riverside, Newcastle upon Tyne NE15 8NY	RX6	155390112	HLC	59107440	4	TS23	49.31	Female	00K	Billingham East	Stockton-on-Tees	9	1	5	1	5	1	5	1	13	2	58	6	78	8	92	10	88	9	73	8	41	5	48	5	7	1	6	1	8	1	12	2		rejected	-	-
Active	NHS 111 Call Centre (North East Ambulance Service)	Benicia House, Goldcrest Way, Newburn Riverside, Newcastle upon Tyne NE15 8NY	RX6	155393484	AHAA	59108988	39	TS25	44.64	Male	00K	Manor House	Hartlepool	9	1	8	1	4	1	9	1	5	1	89	9	48	5	95	10	94	10	76	8	78	8	55	6	16	2	6	1	8	1	15	2		rejected	-	-
Active	NHS 111 Call Centre (North East Ambulance Service)	Benicia House, Goldcrest Way, Newburn Riverside, Newcastle upon Tyne NE15 8NY	RX6	155410905	SLB	59117004	29	SR8	30.92	Female	00D	Easington	County Durham	81	9	90	9	54	6	82	9	38	4	87	9	91	10	86	9	79	8	73	8	46	5	89	9	95	10	66	7	88	9	90	9		rejected	-	-
Active	NHS 111 Call Centre (North East Ambulance Service)	Benicia House, Goldcrest Way, Newburn Riverside, Newcastle upon Tyne NE15 8NY	RX6	155411394	HJD	59117193	7	NE32	14.94	Male	00N	Fellgate and Hedworth	South Tyneside	17	2	12	2	11	2	25	3	11	2	23	3	56	6	93	10	98	10	63	7	33	4	23	3	28	3	23	3	7	1	18	2		rejected	-	-
Active	NHS 111 Call Centre (North East Ambulance Service)	Benicia House, Goldcrest Way, Newburn Riverside, Newcastle upon Tyne NE15 8NY	RX6	155417142	LG	59119542	1	DH2	14.23	Female	00J	Chester-le-Street West Central	County Durham	18	2	15	2	14	2	17	2	13	2	39	4	29	3	97	10	87	9	94	10	25	3	51	6	14	2	20	2	13	2	17	2		rejected	-	-
Active	NHS 111 Call Centre (North East Ambulance Service)	Benicia House, Goldcrest Way, Newburn Riverside, Newcastle upon Tyne NE15 8NY	RX6	155419773	CC	59120412	3	TS5	54.37	Female	00M	Linthorpe	Middlesbrough	29	3	31	4	30	3	49	5	10	1	89	9	9	1	56	6	55	6	43	5	67	7	64	7	51	6	45	5	41	5	28	3		rejected	-	-
Active	NHS 111 Call Centre (North East Ambulance Service)	Benicia House, Goldcrest Way, Newburn Riverside, Newcastle upon Tyne NE15 8NY	RX6	155364018	MP	59094606	67	SR5	17.25	Female	00P	Castle	Sunderland	18	2	14	2	12	2	14	2	7	1	75	8	77	8	96	10	98	10	71	8	72	8	41	5	29	3	8	1	20	2	15	2	Davys Pharmacy - FRX14	completed	-	-
Active	NHS 111 Call Centre (North East Ambulance Service)	Benicia House, Goldcrest Way, Newburn Riverside, Newcastle upon Tyne NE15 8NY	RX6	155385084	CLB	59104932	41	NE33	19.33	Female	00N	Beacon and Bents	South Tyneside	39	4	40	4	22	3	74	8	16	2	76	8	56	6	53	6	58	6	34	4	67	7	45	5	82	9	61	7	68	7	30	3	Flagg Court Pharmacy Ltd - FD823	completed	-	-
Active	NHS 111 Call Centre (North East Ambulance Service)	Benicia House, Goldcrest Way, Newburn Riverside, Newcastle upon Tyne NE15 8NY	RX6	155379990	AJT	59102466	4	NE38	15.07	Male	00P	Washington East	Sunderland	32	4	34	4	23	3	16	2	13	2	68	7	87	9	97	10	96	10	78	8	39	4	65	7	17	2	17	2	54	6	26	3	LloydsPharmacy (Branch: 6222 - The Galleries) - FXR97	completed	-	-
Active	NHS 111 Call Centre (North East Ambulance Service)	Benicia House, Goldcrest Way, Newburn Riverside, Newcastle upon Tyne NE15 8NY	RX6	155354484	MAH	59089716	26	NE33	17.73	Male	00N	Simonside and Rekendyke	South Tyneside	1	1	1	1	1	1	7	1	1	1	25	3	23	3	56	6	94	10	15	2	73	8	11	2	15	2	4	1	2	1	5	1	LloydsPharmacy (Branch: 6839 - New George Street) - FV588	completed	-	-
Active	NHS 111 Call Centre (North East Ambulance Service)	Benicia House, Goldcrest Way, Newburn Riverside, Newcastle upon Tyne NE15 8NY	RX6	155420448	JMT	59120574	2	DH7	25.12	Male	00J	Brandon	County Durham	15	2	15	2	5	1	15	2	9	1	83	9	48	5	100	10	99	10	90	9	90	9	40	4	18	2	13	2	31	4	21	3	M and M Pharmacies Ltd (Meadowfield Health Centre) - FRQ38	completed	-	-
Active	NHS 111 Call Centre (North East Ambulance Service)	Benicia House, Goldcrest Way, Newburn Riverside, Newcastle upon Tyne NE15 8NY	RX6	155354688	GWW	59089833	71	DH6	30.48	Male	00D	Trimdon and Thornley	County Durham	25	3	26	3	17	2	26	3	8	1	84	9	35	4	98	10	91	10	94	10	62	7	59	6	29	3	23	3	34	4	25	3	M Whitfield Ltd (Thornley) - FQL31	completed	-	-
Active	NHS 111 Call Centre (North East Ambulance Service)	Benicia House, Goldcrest Way, Newburn Riverside, Newcastle upon Tyne NE15 8NY	RX6	155387361	AM	59106096	8	TS4	56.41	Male	00M	Longlands & Beechwood	Middlesbrough	5	1	6	1	5	1	4	1	3	1	56	6	6	1	84	9	94	10	47	5	58	6	33	4	2	1	12	2	7	1	13	2	Martonside Pharmacy (Martonside Way) - FHH95	completed	-	-
Active	NHS 111 Call Centre (North East Ambulance Service)	Benicia House, Goldcrest Way, Newburn Riverside, Newcastle upon Tyne NE15 8NY	RX6	155349690	MSS	59087433	4	NE32	14.72	Male	00N	Primrose	South Tyneside	7	1	7	1	2	1	16	2	3	1	42	5	63	7	82	9	96	10	42	5	82	9	17	2	18	2	14	2	13	2	9	1	Metro Pharmacy - FXN74	completed	-	-
Active	NHS 111 Call Centre (North East Ambulance Service)	Benicia House, Goldcrest Way, Newburn Riverside, Newcastle upon Tyne NE15 8NY	RX6	155420613	NKL	59120619	23	DH6	30.19	Female	00J	Coxhoe	County Durham	47	5	44	5	37	4	50	5	24	3	34	4	72	8	99	10	98	10	87	9	16	2	67	7	50	5	47	5	42	5	48	5	Pharmacy Express (Pharmacy Express) - FVC46	completed	-	-
Active	NHS 111 Call Centre (North East Ambulance Service)	Benicia House, Goldcrest Way, Newburn Riverside, Newcastle upon Tyne NE15 8NY	RX6	155385906	KC	59105337	35	SR7	25.83	Female	00D	Seaham	County Durham	84	9	84	9	58	6	80	8	52	6	68	7	94	10	100	10	99	10	96	10	27	3	93	10	93	10	64	7	74	8	91	10	Superdrug Pharmacy (Branch: 0750 - Northumberland Street) - FET99	completed	-	-
Active	NHS 111 Call Centre (North East Ambulance Service)	Benicia House, Goldcrest Way, Newburn Riverside, Newcastle upon Tyne NE15 8NY	RX6	155346474	RD	59085990	19	DL16	30.01	Female	00D	Spennymoor	County Durham	80	8	81	9	64	7	68	7	52	6	43	5	92	10	100	10	99	10	93	10	14	2	96	10	75	8	58	6	85	9	80	8	Well (Branch: 200438 - Spennymoor - St Andrews Medical Practice) - FGN07	completed	-	-
Active	NHS 111 Call Centre (North East Ambulance Service)	Benicia House, Goldcrest Way, Newburn Riverside, Newcastle upon Tyne NE15 8NY	RX6	155423520	AJW	59122047	29	DL12	45.44	Male	00D	Barnard Castle West	County Durham	37	4	58	6	57	6	56	6	30	3	7	1	78	8	6	1	3	1	99	10	5	1	56	6	69	7	42	5	74	8	62	7		rejected	-	-
Active	NHS 111 Call Centre (North East Ambulance Service)	Benicia House, Goldcrest Way, Newburn Riverside, Newcastle upon Tyne NE15 8NY	RX6	155425938	ARC	59123109	38	TS24	44.46	Male	00K	Victoria	Hartlepool	3	1	2	1	2	1	12	2	3	1	84	9	15	2	71	8	85	9	36	4	65	7	58	6	15	2	9	1	2	1	13	2		rejected	-	-
Active	NHS 111 Call Centre (North East Ambulance Service)	Benicia House, Goldcrest Way, Newburn Riverside, Newcastle upon Tyne NE15 8NY	RX6	155428905	FK	59124513	5	NE33	17.96	Female	00N	Beacon and Bents	South Tyneside	1	1	1	1	1	1	7	1	1	1	25	3	23	3	56	6	94	10	15	2	73	8	11	2	15	2	4	1	2	1	5	1		rejected	-	-
Active	NHS 111 Call Centre (North East Ambulance Service)	Benicia House, Goldcrest Way, Newburn Riverside, Newcastle upon Tyne NE15 8NY	RX6	155430639	DAF	59125215	30	IP12	385.91	Male	06L	Deben	Suffolk Coastal	48	5	76	8	77	8	45	5	81	9	2	1	61	7	15	2	7	1	99	10	1	1	94	10	43	5	46	5	81	9	80	8		rejected	-	-
Active	NHS 111 Call Centre (North East Ambulance Service)	Benicia House, Goldcrest Way, Newburn Riverside, Newcastle upon Tyne NE15 8NY	RX6	155450889	BW	59135943	76	TS25	45.96	Female	00K	Fens and Rossmere	Hartlepool	32	4	29	3	20	2	36	4	14	2	79	8	46	5	91	10	86	9	74	8	42	5	78	8	47	5	28	3	52	6	21	3		rejected	-	-
Active	NHS 111 Call Centre (North East Ambulance Service)	Benicia House, Goldcrest Way, Newburn Riverside, Newcastle upon Tyne NE15 8NY	RX6	155477550	MRB	59148891	37	TS7	59.11	Male	00M	Marton West	Middlesbrough	73	8	79	8	56	6	82	9	53	6	41	5	52	6	96	10	100	10	69	7	15	2	90	9	81	9	78	8	71	8	96	10	AD Phillips (Luke Street) - FTA07	completed	-	-
Active	NHS 111 Call Centre (North East Ambulance Service)	Benicia House, Goldcrest Way, Newburn Riverside, Newcastle upon Tyne NE15 8NY	RX6	155425230	SF	59122818	39	NE38	13.2	Female	00P	Washington South	Sunderland	55	6	53	6	45	5	46	5	25	3	67	7	72	8	89	9	99	10	52	6	32	4	78	8	51	6	39	4	66	7	46	5	Asda Pharmacy (Branch: 4692 - Washington) - FMP96	completed	-	-
Active	NHS 111 Call Centre (North East Ambulance Service)	Benicia House, Goldcrest Way, Newburn Riverside, Newcastle upon Tyne NE15 8NY	RX6	155423541	MAH	59122053	14	SR7	27.28	Female	00D	Seaham	County Durham	40	4	37	4	23	3	44	5	23	3	67	7	64	7	88	9	92	10	59	6	42	5	59	6	63	7	29	3	33	4	45	5	Eilbeck Deneside (The Avenue) - FEM40	completed	-	-
Active	NHS 111 Call Centre (North East Ambulance Service)	Benicia House, Goldcrest Way, Newburn Riverside, Newcastle upon Tyne NE15 8NY	RX6	155442795	DW	59131617	37	DL17	32.43	Male	00D	Bishop Middleham and Cornforth	County Durham	14	2	13	2	7	1	21	3	6	1	75	8	28	3	97	10	93	10	85	9	53	6	56	6	20	2	21	3	7	1	27	3	Intrahealth Pharmacy Ltd (West Cornforth) - FG885	completed	-	-
Active	NHS 111 Call Centre (North East Ambulance Service)	Benicia House, Goldcrest Way, Newburn Riverside, Newcastle upon Tyne NE15 8NY	RX6	155483763	FM	59151426	6	TS8	58.54	Male	00M	Hemlington	Middlesbrough	2	1	1	1	2	1	8	1	2	1	32	4	5	1	95	10	99	10	66	7	42	5	25	3	9	1	8	1	1	1	2	1	LloydsPharmacy (Branch: 7039 - lloyds, Midwifery Clinic, Coulby Newham) - FTA60	completed	-	-
Active	NHS 111 Call Centre (North East Ambulance Service)	Benicia House, Goldcrest Way, Newburn Riverside, Newcastle upon Tyne NE15 8NY	RX6	155484852	IP	59151987	3	TS3	56.2	Female	00M	Brambles & Thorntree	Middlesbrough	1	1	1	1	1	1	1	1	2	1	53	6	7	1	73	8	93	10	32	4	75	8	24	3	2	1	1	1	1	1	3	1	LloydsPharmacy (Branch: 7479 - Lloyds, Low Grange Health Village) - FDX31	completed	-	-
Active	NHS 111 Call Centre (North East Ambulance Service)	Benicia House, Goldcrest Way, Newburn Riverside, Newcastle upon Tyne NE15 8NY	RX6	155424099	AC	59122326	51	DH6	31.82	Female	00D	Trimdon and Thornley	County Durham	16	2	21	3	9	1	25	3	5	1	80	8	13	2	94	10	92	10	75	8	57	6	58	6	32	4	19	2	23	3	26	3	M Whitfield Ltd (Thornley) - FQL31	completed	-	-
Active	NHS 111 Call Centre (North East Ambulance Service)	Benicia House, Goldcrest Way, Newburn Riverside, Newcastle upon Tyne NE15 8NY	RX6	155435061	LM	59127423	3	NE9	8.84	Female	13T	Deckham	Gateshead	34	4	25	3	23	3	27	3	26	3	81	9	49	5	85	9	85	9	61	7	93	10	38	4	41	5	17	2	31	4	20	2	RG Young Pharmacy Ltd - FAE19	completed	-	-
Active	NHS 111 Call Centre (North East Ambulance Service)	Benicia House, Goldcrest Way, Newburn Riverside, Newcastle upon Tyne NE15 8NY	RX6	155477313	EFW	59148807	43	DL2	50.45	Female	00C	Heighington & Coniscliffe	Darlington	64	7	92	10	81	9	89	9	69	7	6	1	42	5	37	4	23	3	81	9	2	1	99	10	89	9	83	9	97	10	87	9	Rowlands Pharmacy (Branch: 1243 - Cardinal Gardens) - FC821	completed	-	-
Active	NHS 111 Call Centre (North East Ambulance Service)	Benicia House, Goldcrest Way, Newburn Riverside, Newcastle upon Tyne NE15 8NY	RX6	155424114	NDVP	59122332	4	SR3	20.64	Male	00P	Sandhill	Sunderland	8	1	4	1	5	1	7	1	5	1	75	8	69	7	78	8	94	10	39	4	81	9	37	4	14	2	4	1	10	1	7	1	Snowdons Pharmacy - FMJ33	completed	-	-
Active	NHS 111 Call Centre (North East Ambulance Service)	Benicia House, Goldcrest Way, Newburn Riverside, Newcastle upon Tyne NE15 8NY	RX6	155496870	ZEG	59157075	5	TS25	46.81	Male	00K	Fens and Rossmere	Hartlepool	50	5	51	6	36	4	59	6	26	3	58	6	46	5	89	9	88	9	67	7	22	3	89	9	68	7	48	5	52	6	54	6	Well (Branch: 200412 - Hartlepool - Catcote Road) - FVP92	completed	-	-
Active	NHS 111 Call Centre (North East Ambulance Service)	Benicia House, Goldcrest Way, Newburn Riverside, Newcastle upon Tyne NE15 8NY	RX6	155432154	LW	59125902	34	NE38	15.33	Female	00P	Washington East	Sunderland	86	9	87	9	71	8	84	9	58	6	46	5	82	9	96	10	100	10	68	7	15	2	99	10	92	10	71	8	93	10	82	9	Well (Branch: 200437 - Peterlee - The Chare) - FVF01	completed	-	-
Active	NHS 111 Call Centre (North East Ambulance Service)	Benicia House, Goldcrest Way, Newburn Riverside, Newcastle upon Tyne NE15 8NY	RX6	155457489	CMH	59139156	11	SR8	33.33	Male	00D	Peterlee West	County Durham	15	2	18	2	8	1	22	3	8	1	77	8	11	2	86	9	94	10	53	6	58	6	53	6	23	3	22	3	19	2	32	4	Well (Branch: 200437 - Peterlee - The Chare) - FVF01	completed	-	-
Active	NHS 111 Call Centre (North East Ambulance Service)	Benicia House, Goldcrest Way, Newburn Riverside, Newcastle upon Tyne NE15 8NY	RX6	155468715	TMH	59144730	30	DL1	51.27	Female	00C	Park East	Darlington	20	2	17	2	21	3	22	3	22	3	99	10	10	1	27	3	18	2	56	6	86	9	79	8	16	2	30	3	11	2	27	3	Well (Branch: 200738 - Darlington - Victoria Road) - FCW18	completed	-	-
Active	NHS 111 Call Centre (North East Ambulance Service)	Benicia House, Goldcrest Way, Newburn Riverside, Newcastle upon Tyne NE15 8NY	RX6	155497038	AMS	59157126	37	NE63	25.09	Male	00L	College	Northumberland	16	2	18	2	6	1	15	2	11	2	63	7	52	6	96	10	98	10	72	8	48	5	46	5	11	2	21	3	11	2	57	6		rejected	-	-
Active	NHS 111 Call Centre (North East Ambulance Service)	Benicia House, Goldcrest Way, Newburn Riverside, Newcastle upon Tyne NE15 8NY	RX6	155498040	CD	59157471	11	TS23	47.05	Male	00K	Billingham North	Stockton-on-Tees	89	9	89	9	77	8	88	9	76	8	42	5	66	7	91	10	99	10	57	6	14	2	99	10	91	10	80	8	91	10	83	9		rejected	-	-
Active	NHS 111 Call Centre (North East Ambulance Service)	Benicia House, Goldcrest Way, Newburn Riverside, Newcastle upon Tyne NE15 8NY	RX6	155567853	CAS	59186187	15	DH5	24.99	Female	00P	Hetton	Sunderland	16	2	20	2	10	1	17	2	5	1	68	7	21	3	88	9	91	10	59	6	53	6	48	5	23	3	13	2	30	3	23	3		rejected	-	-
Active	NHS 111 Call Centre (North East Ambulance Service)	Benicia House, Goldcrest Way, Newburn Riverside, Newcastle upon Tyne NE15 8NY	RX6	155497704	DN	59157348	58	DL1	48.95	Female	00C	Haughton & Springfield	Darlington	14	2	14	2	10	1	7	1	5	1	93	10	69	7	88	9	95	10	54	6	68	7	72	8	7	1	9	1	22	3	13	2	Asda Pharmacy (Branch: 4950 - Asda (Darlington)) - FED61	completed	-	-
Active	NHS 111 Call Centre (North East Ambulance Service)	Benicia House, Goldcrest Way, Newburn Riverside, Newcastle upon Tyne NE15 8NY	RX6	155515641	LAB	59164179	4	TS17	55.94	Male	00K	Stainsby Hill	Stockton-on-Tees	10	1	8	1	5	1	8	1	7	1	53	6	59	6	98	10	98	10	79	8	42	5	42	5	7	1	11	2	10	1	17	2	Asda Pharmacy (Branch: 4993 - Asda, Thornaby) - FFT72	completed	-	-
Active	NHS 111 Call Centre (North East Ambulance Service)	Benicia House, Goldcrest Way, Newburn Riverside, Newcastle upon Tyne NE15 8NY	RX6	155498727	CTH	59157771	1	SR7	27.11	Male	00D	Deneside	County Durham	2	1	2	1	1	1	2	1	2	1	57	6	31	4	94	10	93	10	74	8	94	10	21	3	5	1	1	1	2	1	16	2	J & J Pharmacy (West Grove Seaham) - FX542	completed	-	-
Active	NHS 111 Call Centre (North East Ambulance Service)	Benicia House, Goldcrest Way, Newburn Riverside, Newcastle upon Tyne NE15 8NY	RX6	155556597	JG	59182236	48	SR7	26.52	Female	00D	Deneside	County Durham	24	3	20	2	12	2	30	3	16	2	69	7	46	5	89	9	92	10	61	7	55	6	48	5	46	5	20	2	22	3	19	2	J & J Pharmacy (West Grove Seaham) - FX542	completed	-	-
Active	NHS 111 Call Centre (North East Ambulance Service)	Benicia House, Goldcrest Way, Newburn Riverside, Newcastle upon Tyne NE15 8NY	RX6	155570121	RSR	59186637	21	NE6	8.16	Female	13T	Byker	Newcastle upon Tyne	1	1	1	1	1	1	4	1	1	1	33	4	17	2	48	5	79	8	14	2	60	6	18	2	2	1	10	1	1	1	6	1	Kerr Chemists (26 Shields Road) - FCF26	completed	-	-
Active	NHS 111 Call Centre (North East Ambulance Service)	Benicia House, Goldcrest Way, Newburn Riverside, Newcastle upon Tyne NE15 8NY	RX6	155515047	HP	59163924	31	NE34	17.01	Female	00N	Biddick and All Saints	South Tyneside	5	1	3	1	3	1	5	1	6	1	22	3	76	8	87	9	100	10	47	5	63	7	11	2	6	1	6	1	4	1	10	1	Leak Chemists (Belmont) - FJ005	completed	-	-
Active	NHS 111 Call Centre (North East Ambulance Service)	Benicia House, Goldcrest Way, Newburn Riverside, Newcastle upon Tyne NE15 8NY	RX6	155563029	KL	59184300	22	NE37	14.61	Female	00P	Washington North	Sunderland	15	2	10	1	9	1	13	2	14	2	36	4	80	8	83	9	96	10	44	5	28	3	42	5	18	2	10	1	11	2	20	2	LloydsPharmacy (Branch: 6849 - Concord) - FL427	completed	-	-
Active	NHS 111 Call Centre (North East Ambulance Service)	Benicia House, Goldcrest Way, Newburn Riverside, Newcastle upon Tyne NE15 8NY	RX6	155510295	JM	59161542	58	NN4	310.01	Female	04G	Upton	Northampton	84	9	84	9	86	9	84	9	77	8	13	2	95	10	98	10	98	10	80	8	7	1	68	7	86	9	76	8	74	8	99	10	Neil Pharmacy - FPV29	completed	-	-
Active	NHS 111 Call Centre (North East Ambulance Service)	Benicia House, Goldcrest Way, Newburn Riverside, Newcastle upon Tyne NE15 8NY	RX6	155497170	HL	59157165	11	TS17	54.03	Male	00K	Village	Stockton-on-Tees	17	2	13	2	13	2	18	2	12	2	77	8	19	2	80	8	72	8	70	7	62	7	51	6	25	3	13	2	16	2	20	2	Peter Milburn Pharmacy (Milburn, Thornaby) - FD778	completed	-	-
Active	NHS 111 Call Centre (North East Ambulance Service)	Benicia House, Goldcrest Way, Newburn Riverside, Newcastle upon Tyne NE15 8NY	RX6	155555394	ET	59181819	11	DL3	49.11	Female	00C	Pierremont	Darlington	71	8	70	7	53	6	76	8	52	6	101	11	30	3	85	9	90	9	53	6	97	10	100	10	75	8	72	8	74	8	77	8	Rowlands Pharmacy (Branch: 1595 - 99 North Road) - FMH46	completed	-	-
Active	NHS 111 Call Centre (North East Ambulance Service)	Benicia House, Goldcrest Way, Newburn Riverside, Newcastle upon Tyne NE15 8NY	RX6	155497044	FJ	59157129	12	NE6	8.77	Male	13T	Byker	Newcastle upon Tyne	4	1	4	1	5	1	3	1	3	1	53	6	24	3	59	6	68	7	34	4	72	8	24	3	3	1	5	1	2	1	12	2	St. Stevens Pharmacy (Heaton) - FLF74	completed	-	-
Active	NHS 111 Call Centre (North East Ambulance Service)	Benicia House, Goldcrest Way, Newburn Riverside, Newcastle upon Tyne NE15 8NY	RX6	155520147	MH	59166246	47	TS3	57.2	Female	00M	Park End & Beckfield	Middlesbrough	5	1	5	1	2	1	11	2	3	1	46	5	12	2	82	9	91	10	48	5	48	5	31	4	44	5	2	1	11	2	5	1	The Crossfell Pharmacy (Crossfell, Berwick Hills Centre) - FT436	completed	-	-
Active	NHS 111 Call Centre (North East Ambulance Service)	Benicia House, Goldcrest Way, Newburn Riverside, Newcastle upon Tyne NE15 8NY	RX6	155498097	DAA	59157501	54	DH8	15.14	Male	00J	Consett North	County Durham	35	4	31	4	22	3	48	5	19	2	92	10	39	4	70	7	64	7	59	6	87	9	55	6	48	5	46	5	42	5	17	2	Well (Branch: 200436 - Consett - Middle Street) - FQR60	completed	-	-
Active	NHS 111 Call Centre (North East Ambulance Service)	Benicia House, Goldcrest Way, Newburn Riverside, Newcastle upon Tyne NE15 8NY	RX6	155499993	VRW	59158362	3	DL1	51.96	Female	00C	Eastbourne	Darlington	53	6	45	5	50	5	33	4	36	4	100	10	49	5	70	7	73	8	46	5	91	10	92	10	47	5	23	3	41	5	49	5	Well (Branch: 200738 - Darlington - Victoria Road) - FCW18	completed	-	-
Active	NHS 111 Call Centre (North East Ambulance Service)	Benicia House, Goldcrest Way, Newburn Riverside, Newcastle upon Tyne NE15 8NY	RX6	155571597	LS	59187063	5	SR5	19.33	Female	00P	Redhill	Sunderland	3	1	2	1	2	1	3	1	1	1	53	6	43	5	93	10	100	10	60	6	55	6	32	4	7	1	2	1	1	1	8	1		rejected	-	-
Active	NHS 111 Call Centre (North East Ambulance Service)	Benicia House, Goldcrest Way, Newburn Riverside, Newcastle upon Tyne NE15 8NY	RX6	155634573	ZEH	59215161	4	NE25	17.36	Female	99C	Monkseaton North	North Tyneside	67	7	52	6	55	6	83	9	47	5	33	4	100	10	92	10	99	10	60	6	14	2	76	8	80	8	81	9	76	8	36	4		rejected	-	-
Active	NHS 111 Call Centre (North East Ambulance Service)	Benicia House, Goldcrest Way, Newburn Riverside, Newcastle upon Tyne NE15 8NY	RX6	155637435	TLW	59216160	26	DH5	25.41	Female	00P	Hetton	Sunderland	4	1	5	1	2	1	2	1	3	1	73	8	23	3	99	10	100	10	81	9	64	7	45	5	2	1	4	1	8	1	18	2		rejected	-	-
Active	NHS 111 Call Centre (North East Ambulance Service)	Benicia House, Goldcrest Way, Newburn Riverside, Newcastle upon Tyne NE15 8NY	RX6	155638182	CO	59216349	21	TS29	34.28	Female	00D	Trimdon and Thornley	County Durham	26	3	28	3	15	2	25	3	12	2	81	9	36	4	99	10	91	10	96	10	53	6	65	7	30	3	21	3	25	3	43	5	AD Phillips (Luke Street) - FTA07	completed	-	-
Active	NHS 111 Call Centre (North East Ambulance Service)	Benicia House, Goldcrest Way, Newburn Riverside, Newcastle upon Tyne NE15 8NY	RX6	155602680	LEU	59202288	21	SR2	24.03	Female	00P	Hendon	Sunderland	21	3	12	2	11	2	23	3	19	2	83	9	44	5	87	9	90	9	60	6	79	8	46	5	38	4	13	2	14	2	16	2	Asda Pharmacy (Grangetown) - FXD93	completed	-	-
Active	NHS 111 Call Centre (North East Ambulance Service)	Benicia House, Goldcrest Way, Newburn Riverside, Newcastle upon Tyne NE15 8NY	RX6	155603100	KWRH	59202453	3	DL13	25.87	Male	00D	Tow Law	County Durham	31	4	27	3	18	2	43	5	22	3	45	5	70	7	48	5	30	3	93	10	28	3	54	6	57	6	31	4	30	3	33	4	Britton and Robson Ltd - FFV56	completed	-	-
Active	NHS 111 Call Centre (North East Ambulance Service)	Benicia House, Goldcrest Way, Newburn Riverside, Newcastle upon Tyne NE15 8NY	RX6	155620683	JPW	59209941	6	TS19	50.46	Male	00K	Grangefield	Stockton-on-Tees	65	7	63	7	52	6	72	8	47	5	43	5	58	6	87	9	97	10	51	6	16	2	86	9	65	7	74	8	76	8	53	6	Fairfield Pharmacy (Fairfield, Glenfield Rd, Stockton) - FE662	completed	-	-
Active	NHS 111 Call Centre (North East Ambulance Service)	Benicia House, Goldcrest Way, Newburn Riverside, Newcastle upon Tyne NE15 8NY	RX6	155571138	TS	59186925	50	NE2	7.61	Male	13T	South Jesmond	Newcastle upon Tyne	73	8	79	8	90	9	94	10	31	4	42	5	66	7	40	4	36	4	41	5	34	4	41	5	84	9	98	10	94	10	32	4	Gill & Schofield Pharmaceutical Chem (Molineux Pharmacy) - FT417	completed	-	-
Active	NHS 111 Call Centre (North East Ambulance Service)	Benicia House, Goldcrest Way, Newburn Riverside, Newcastle upon Tyne NE15 8NY	RX6	155593923	MT	59197425	2	SR8	33.98	Male	00D	Peterlee East	County Durham	4	1	5	1	2	1	5	1	2	1	66	7	15	2	91	10	100	10	56	6	62	7	39	4	7	1	6	1	4	1	18	2	Intrahealth Pharmacy Ltd (Peterlee) - FDH51	completed	-	-
Active	NHS 111 Call Centre (North East Ambulance Service)	Benicia House, Goldcrest Way, Newburn Riverside, Newcastle upon Tyne NE15 8NY	RX6	155572053	ER	59187252	68	SR5	21.63	Female	00P	Southwick	Sunderland	31	4	25	3	28	3	39	4	15	2	82	9	40	4	41	5	42	5	33	4	56	6	64	7	54	6	27	3	22	3	22	3	LloydsPharmacy (Branch: 6838 - Sea Road) - FCH62	completed	-	-
Active	NHS 111 Call Centre (North East Ambulance Service)	Benicia House, Goldcrest Way, Newburn Riverside, Newcastle upon Tyne NE15 8NY	RX6	155631054	JT	59213841	2	DL1	52.11	Male	00C	Park East	Darlington	2	1	1	1	2	1	1	1	2	1	80	8	35	4	87	9	89	9	60	6	85	9	40	4	4	1	1	1	4	1	2	1	LloydsPharmacy in Sainsburys (Branch: 5069 - Darlington) - FGQ36	completed	-	-
Active	NHS 111 Call Centre (North East Ambulance Service)	Benicia House, Goldcrest Way, Newburn Riverside, Newcastle upon Tyne NE15 8NY	RX6	155571669	AB	59187105	45	SR8	32.82	Male	00D	Peterlee West	County Durham	14	2	15	2	5	1	14	2	10	1	46	5	63	7	96	10	97	10	75	8	31	4	49	5	32	4	6	1	10	1	28	3	Lydon Pharmacy Group Ltd (Peterlee) - FCJ51	completed	-	-
Active	NHS 111 Call Centre (North East Ambulance Service)	Benicia House, Goldcrest Way, Newburn Riverside, Newcastle upon Tyne NE15 8NY	RX6	155593599	CT	59197260	61	DH6	29.93	Male	00D	Trimdon and Thornley	County Durham	25	3	26	3	17	2	26	3	8	1	84	9	35	4	98	10	91	10	94	10	62	7	59	6	29	3	23	3	34	4	25	3	M Whitfield Ltd (Thornley) - FQL31	completed	-	-
Active	NHS 111 Call Centre (North East Ambulance Service)	Benicia House, Goldcrest Way, Newburn Riverside, Newcastle upon Tyne NE15 8NY	RX6	155583234	JLP	59192046	31	TS19	48.66	Female	00K	Hardwick and Salters Lane	Stockton-on-Tees	10	1	8	1	10	1	7	1	5	1	84	9	14	2	97	10	94	10	84	9	77	8	49	5	4	1	15	2	12	2	3	1	Newham Pharmacy (Newham, Hardwick) - FKX72	completed	-	-
Active	NHS 111 Call Centre (North East Ambulance Service)	Benicia House, Goldcrest Way, Newburn Riverside, Newcastle upon Tyne NE15 8NY	RX6	155619426	EH	59209455	1	TS10	59.54	Male	00M	Eston	Redcar and Cleveland	26	3	26	3	21	3	37	4	10	1	57	6	24	3	90	9	83	9	77	8	22	3	88	9	31	4	43	5	9	1	43	5	Park Avenue Pharmacy Ltd (Park Avenue, Redcar) - FVM18	completed	-	-
Active	NHS 111 Call Centre (North East Ambulance Service)	Benicia House, Goldcrest Way, Newburn Riverside, Newcastle upon Tyne NE15 8NY	RX6	155571246	HJC	59186973	10	TS23	48.67	Male	00K	Billingham Central	Stockton-on-Tees	25	3	23	3	19	2	14	2	22	3	91	10	37	4	63	7	60	6	50	5	82	9	56	6	7	1	27	3	25	3	28	3	Rowlands Pharmacy (Branch: 1539 - Rowlands, Queensway, Billingham) - FQ293	completed	-	-
Active	NHS 111 Call Centre (North East Ambulance Service)	Benicia House, Goldcrest Way, Newburn Riverside, Newcastle upon Tyne NE15 8NY	RX6	155634483	BD	59215125	7	NE63	24.69	Male	00L	Bothal	Northumberland	39	4	33	4	24	3	42	5	18	2	93	10	79	8	76	8	67	7	72	8	76	8	65	7	31	4	56	6	26	3	49	5	Superdrug Pharmacy (Branch: 0520 - Ashington) - FQV23	completed	-	-
Active	NHS 111 Call Centre (North East Ambulance Service)	Benicia House, Goldcrest Way, Newburn Riverside, Newcastle upon Tyne NE15 8NY	RX6	155571255	LJT	59186976	45	NE16	5.22	Female	13T	Whickham South and Sunniside	Gateshead	67	7	60	6	51	6	76	8	56	6	26	3	84	9	100	10	96	10	95	10	13	2	65	7	80	8	67	7	59	6	61	7	Well (Branch: 200415 - Whickham - St Marys Green) - FC155	completed	-	-
Active	NHS 111 Call Centre (North East Ambulance Service)	Benicia House, Goldcrest Way, Newburn Riverside, Newcastle upon Tyne NE15 8NY	RX6	155636859	JRR	59215944	23	SR8	33.03	Male	00D	Peterlee East	County Durham	3	1	4	1	2	1	10	1	1	1	60	6	9	1	96	10	97	10	73	8	47	5	44	5	26	3	4	1	2	1	13	2	Well (Branch: 200437 - Peterlee - The Chare) - FVF01	completed	-	-
Active	NHS 111 Call Centre (North East Ambulance Service)	Benicia House, Goldcrest Way, Newburn Riverside, Newcastle upon Tyne NE15 8NY	RX6	155573034	ETB	59187597	5	DL1	52.18	Female	00C	Eastbourne	Darlington	53	6	45	5	50	5	33	4	36	4	100	10	49	5	70	7	73	8	46	5	91	10	92	10	47	5	23	3	41	5	49	5	Well (Branch: 200738 - Darlington - Victoria Road) - FCW18	completed	-	-
Active	NHS 111 Call Centre (North East Ambulance Service)	Benicia House, Goldcrest Way, Newburn Riverside, Newcastle upon Tyne NE15 8NY	RX6	155679612	SGR	59234973	40	NE10	11.52	Male	13T	Wardley and Leam Lane	Gateshead	58	6	56	6	40	4	49	5	34	4	55	6	89	9	92	10	91	10	70	7	33	4	57	6	70	7	32	4	59	6	63	7		rejected	-	-
Active	NHS 111 Call Centre (North East Ambulance Service)	Benicia House, Goldcrest Way, Newburn Riverside, Newcastle upon Tyne NE15 8NY	RX6	155691270	SE	59240052	31	TS17	55.48	Female	00K	Stainsby Hill	Stockton-on-Tees	4	1	3	1	2	1	3	1	3	1	61	7	38	4	98	10	96	10	82	9	50	5	43	5	4	1	5	1	2	1	13	2		rejected	-	-
Active	NHS 111 Call Centre (North East Ambulance Service)	Benicia House, Goldcrest Way, Newburn Riverside, Newcastle upon Tyne NE15 8NY	RX6	155700252	CL	59243319	63	NE24	20.25	Female	00L	Plessey	Northumberland	22	3	14	2	13	2	19	2	17	2	62	7	72	8	95	10	88	9	87	9	47	5	47	5	15	2	24	3	11	2	38	4		rejected	-	-
Active	NHS 111 Call Centre (North East Ambulance Service)	Benicia House, Goldcrest Way, Newburn Riverside, Newcastle upon Tyne NE15 8NY	RX6	155657922	ELH	59224620	43	DL3	48.86	Female	00C	Brinkburn & Faverdale	Darlington	39	4	30	3	28	3	29	3	27	3	98	10	56	6	83	9	93	10	47	5	83	9	76	8	32	4	27	3	31	4	38	4	Cockerton Pharmacy - FWQ54	completed	-	-
Active	NHS 111 Call Centre (North East Ambulance Service)	Benicia House, Goldcrest Way, Newburn Riverside, Newcastle upon Tyne NE15 8NY	RX6	155700804	SB	59243520	79	NE10	11.41	Female	13T	Pelaw and Heworth	Gateshead	29	3	29	3	22	3	25	3	12	2	55	6	70	7	78	8	98	10	36	4	40	4	47	5	28	3	22	3	40	4	28	3	Fairmans Pharmacy (Pelaw) - FX287	completed	-	-
Active	NHS 111 Call Centre (North East Ambulance Service)	Benicia House, Goldcrest Way, Newburn Riverside, Newcastle upon Tyne NE15 8NY	RX6	155701857	PEB	59243928	58	NE61	32.86	Female	00L	Rothbury	Northumberland	54	6	62	7	61	7	71	8	63	7	4	1	100	10	40	4	23	3	100	10	3	1	52	6	72	8	66	7	68	7	56	6	Health Hut Professionals Limited - FMN17	completed	-	-
Active	NHS 111 Call Centre (North East Ambulance Service)	Benicia House, Goldcrest Way, Newburn Riverside, Newcastle upon Tyne NE15 8NY	RX6	155640258	MA	59217075	2	TS5	53.38	Male	00M	Newport	Middlesbrough	10	1	6	1	10	1	9	1	6	1	60	6	52	6	45	5	55	6	24	3	58	6	36	4	7	1	14	2	5	1	11	2	Hunters Pharmacy Ltd (Hunters, Linthorpe Rd) - FVE88	completed	-	-
Active	NHS 111 Call Centre (North East Ambulance Service)	Benicia House, Goldcrest Way, Newburn Riverside, Newcastle upon Tyne NE15 8NY	RX6	155658204	INM	59224749	40	SR8	33.6	Male	00D	Passfield	County Durham	80	8	96	10	61	7	88	9	40	4	31	4	100	10	100	10	101	11	86	9	10	1	99	10	94	10	77	8	91	10	95	10	Intrahealth Pharmacy Ltd (Peterlee) - FDH51	completed	-	-
Active	NHS 111 Call Centre (North East Ambulance Service)	Benicia House, Goldcrest Way, Newburn Riverside, Newcastle upon Tyne NE15 8NY	RX6	155700315	SS	59243346	33	DH1	21.55	Female	00J	Neville's Cross	County Durham	91	10	98	10	97	10	100	10	63	7	28	3	80	8	71	8	53	6	90	9	12	2	79	8	100	10	99	10	99	10	87	9	J & L Clark (Belmont) - FK785	completed	-	-
Active	NHS 111 Call Centre (North East Ambulance Service)	Benicia House, Goldcrest Way, Newburn Riverside, Newcastle upon Tyne NE15 8NY	RX6	155661609	RM	59226288	63	NE25	16.38	Male	99C	St Mary's	North Tyneside	85	9	76	8	73	8	77	8	55	6	72	8	99	10	76	8	69	7	67	7	30	3	91	10	67	7	82	9	89	9	61	7	LloydsPharmacy in Sainsburys (Branch: 5269 - Whitley Bay) - FMT44	completed	-	-
Active	NHS 111 Call Centre (North East Ambulance Service)	Benicia House, Goldcrest Way, Newburn Riverside, Newcastle upon Tyne NE15 8NY	RX6	155640372	JEJ	59217138	1	NE61	29.43	Male	00L	Lynemouth	Northumberland	10	1	9	1	5	1	8	1	9	1	53	6	35	4	99	10	91	10	97	10	46	5	39	4	5	1	14	2	8	1	31	4	LloydsPharmacy (Branch: 6219 - Blyth) - FJ360	completed	-	-
Active	NHS 111 Call Centre (North East Ambulance Service)	Benicia House, Goldcrest Way, Newburn Riverside, Newcastle upon Tyne NE15 8NY	RX6	155666712	ERD	59228877	27	TS7	58.87	Female	00M	Ormesby	Redcar and Cleveland	51	6	55	6	38	4	56	6	38	4	54	6	29	3	92	10	93	10	66	7	18	2	97	10	61	7	48	5	55	6	68	7	LloydsPharmacy (Branch: 6248 - Lloyds, Ormesby) - FF308	completed	-	-
Active	NHS 111 Call Centre (North East Ambulance Service)	Benicia House, Goldcrest Way, Newburn Riverside, Newcastle upon Tyne NE15 8NY	RX6	155662380	KD	59226675	6	NE37	13.11	Male	00P	Washington North	Sunderland	13	2	13	2	12	2	7	1	7	1	84	9	19	2	68	7	96	10	24	3	77	8	49	5	11	2	6	1	11	2	24	3	LloydsPharmacy (Branch: 6849 - Concord) - FL427	completed	-	-
Active	NHS 111 Call Centre (North East Ambulance Service)	Benicia House, Goldcrest Way, Newburn Riverside, Newcastle upon Tyne NE15 8NY	RX6	155683254	SEP	59236632	29	SR3	20.35	Female	00P	Sandhill	Sunderland	9	1	6	1	5	1	8	1	4	1	78	8	61	7	98	10	100	10	75	8	85	9	37	4	17	2	4	1	10	1	5	1	LloydsPharmacy in Sainsburys (Branch: 5233 - Sunderland North) - FPC16	completed	-	-
Active	NHS 111 Call Centre (North East Ambulance Service)	Benicia House, Goldcrest Way, Newburn Riverside, Newcastle upon Tyne NE15 8NY	RX6	155656422	LDS	59223966	20	TS25	46.25	Male	00K	Foggy Furze	Hartlepool	41	5	34	4	33	4	43	5	19	2	98	10	42	5	88	9	85	9	68	7	65	7	95	10	50	5	36	4	27	3	35	4	P. S. Pendergood Ltd (Clayfields, Oxford Road) - FE348	completed	-	-
Active	NHS 111 Call Centre (North East Ambulance Service)	Benicia House, Goldcrest Way, Newburn Riverside, Newcastle upon Tyne NE15 8NY	RX6	155674797	TLW	59232708	26	DH5	25.41	Female	00P	Hetton	Sunderland	4	1	5	1	2	1	2	1	3	1	73	8	23	3	99	10	100	10	81	9	64	7	45	5	2	1	4	1	8	1	18	2	R Whitfield Ltd (Easington Lane) - FHP10	completed	-	-
Active	NHS 111 Call Centre (North East Ambulance Service)	Benicia House, Goldcrest Way, Newburn Riverside, Newcastle upon Tyne NE15 8NY	RX6	155666220	VS	59228616	1	DL3	48.42	Female	00C	Cockerton	Darlington	7	1	3	1	5	1	9	1	5	1	56	6	41	5	92	10	91	10	71	8	38	4	50	5	12	2	8	1	5	1	4	1	Rowlands Pharmacy (Branch: 1242 - West Auckland Road) - FWT02	completed	-	-
Active	NHS 111 Call Centre (North East Ambulance Service)	Benicia House, Goldcrest Way, Newburn Riverside, Newcastle upon Tyne NE15 8NY	RX6	155645259	FM	59219157	3	DL1	49.77	Male	00C	Stephenson	Darlington	24	3	24	3	14	2	25	3	17	2	78	8	42	5	43	5	41	5	36	4	47	5	68	7	37	4	17	2	29	3	41	5	Rowlands Pharmacy (Branch: 1595 - 99 North Road) - FMH46	completed	-	-
Active	NHS 111 Call Centre (North East Ambulance Service)	Benicia House, Goldcrest Way, Newburn Riverside, Newcastle upon Tyne NE15 8NY	RX6	155640150	SG	59217054	3	NE27	14.75	Male	99C	Valley	North Tyneside	17	2	14	2	14	2	16	2	6	1	48	5	44	5	90	9	99	10	55	6	47	5	34	4	11	2	25	3	14	2	17	2	Seaton Pharmacy (Shiremoor) - FAH39	completed	-	-
Active	NHS 111 Call Centre (North East Ambulance Service)	Benicia House, Goldcrest Way, Newburn Riverside, Newcastle upon Tyne NE15 8NY	RX6	155662530	ICM	59226735	64	NE63	24.96	Female	00L	Ashington Central	Northumberland	7	1	6	1	3	1	5	1	5	1	69	7	47	5	87	9	99	10	47	5	59	6	44	5	3	1	11	2	3	1	25	3	Superdrug Pharmacy (Branch: 0520 - Ashington) - FQV23	completed	-	-
Active	NHS 111 Call Centre (North East Ambulance Service)	Benicia House, Goldcrest Way, Newburn Riverside, Newcastle upon Tyne NE15 8NY	RX6	155650062	SG	59221137	19	DH1	23.5	Female	00J	Elvet and Gilesgate	County Durham	74	8	100	10	100	10	91	10	54	6	20	2	40	4	30	3	27	3	34	4	44	5	15	2	79	8	97	10	82	9	71	8	Well (Branch: 200419 - Durham - Gilesgate) - FHD04	completed	-	-
Active	NHS 111 Call Centre (North East Ambulance Service)	Benicia House, Goldcrest Way, Newburn Riverside, Newcastle upon Tyne NE15 8NY	RX6	155694696	JIP	59241363	3	DH2	14.35	Female	00J	Chester-le-Street North	County Durham	27	3	24	3	19	2	29	3	9	1	54	6	70	7	95	10	92	10	79	8	38	4	48	5	42	5	20	2	28	3	21	3	Well (Branch: 200746 - Birtley - Arndale House) - FWW14	completed	-	-
Active	NHS 111 Call Centre (North East Ambulance Service)	Benicia House, Goldcrest Way, Newburn Riverside, Newcastle upon Tyne NE15 8NY	RX6	155702544	EMDW	59244258	4	DH6	31.52	Male	00D	Shotton and South Hetton	County Durham	16	2	18	2	8	1	12	2	5	1	85	9	72	8	89	9	77	8	88	9	83	9	46	5	21	3	7	1	22	3	24	3		rejected	-	-
Active	NHS 111 Call Centre (North East Ambulance Service)	Benicia House, Goldcrest Way, Newburn Riverside, Newcastle upon Tyne NE15 8NY	RX6	155702913	ECS	59244387	11	DL16	30.55	Female	00D	Tudhoe	County Durham	32	4	30	3	16	2	41	5	14	2	93	10	48	5	97	10	91	10	87	9	72	8	70	7	47	5	35	4	37	4	34	4		rejected	-	-
Active	NHS 111 Call Centre (North East Ambulance Service)	Benicia House, Goldcrest Way, Newburn Riverside, Newcastle upon Tyne NE15 8NY	RX6	155703339	RD	59244504	69	NE15	1.86	Male	13T	Lemington	Newcastle upon Tyne	59	6	73	8	56	6	62	7	38	4	22	3	47	5	77	8	81	9	50	5	9	1	81	9	64	7	55	6	67	7	85	9		rejected	-	-
Active	NHS 111 Call Centre (North East Ambulance Service)	Benicia House, Goldcrest Way, Newburn Riverside, Newcastle upon Tyne NE15 8NY	RX6	155709408	PAM	59247120	68	TS7	58.74	Male	00M	Marton West	Middlesbrough	80	8	77	8	74	8	84	9	44	5	88	9	44	5	85	9	95	10	49	5	54	6	77	8	85	9	77	8	82	9	84	9		rejected	-	-
Active	NHS 111 Call Centre (North East Ambulance Service)	Benicia House, Goldcrest Way, Newburn Riverside, Newcastle upon Tyne NE15 8NY	RX6	155709726	VD	59247261	42	DH7	16.46	Female	00J	Lanchester	County Durham	85	9	89	9	88	9	90	9	57	6	46	5	70	7	49	5	31	4	94	10	16	2	93	10	89	9	85	9	82	9	89	9		rejected	-	-
Active	NHS 111 Call Centre (North East Ambulance Service)	Benicia House, Goldcrest Way, Newburn Riverside, Newcastle upon Tyne NE15 8NY	RX6	155710617	FBR	59247657	69	DL17	33.05	Male	00D	Ferryhill	County Durham	2	1	3	1	1	1	7	1	4	1	77	8	5	1	66	7	58	6	61	7	81	9	38	4	6	1	11	2	2	1	20	2		rejected	-	-
Active	NHS 111 Call Centre (North East Ambulance Service)	Benicia House, Goldcrest Way, Newburn Riverside, Newcastle upon Tyne NE15 8NY	RX6	155711037	SK	59247831	2	WF2	143.67	Female	03R	Wakefield North	Wakefield	29	3	44	5	44	5	29	3	14	2	65	7	11	2	15	2	15	2	24	3	79	8	30	3	43	5	19	2	49	5	36	4		rejected	-	-
Active	NHS 111 Call Centre (North East Ambulance Service)	Benicia House, Goldcrest Way, Newburn Riverside, Newcastle upon Tyne NE15 8NY	RX6	155711763	DM	59248167	38	TS7	60.2	Male	00M	Nunthorpe	Middlesbrough	87	9	94	10	86	9	93	10	50	5	48	5	53	6	97	10	94	10	82	9	16	2	95	10	96	10	84	9	99	10	87	9		rejected	-	-
Active	NHS 111 Call Centre (North East Ambulance Service)	Benicia House, Goldcrest Way, Newburn Riverside, Newcastle upon Tyne NE15 8NY	RX6	155718039	LJL	59250696	4	TS6	57.47	Male	00M	Grangetown	Redcar and Cleveland	2	1	1	1	3	1	1	1	5	1	61	7	8	1	98	10	97	10	81	9	43	5	50	5	2	1	2	1	1	1	7	1		rejected	-	-
Active	NHS 111 Call Centre (North East Ambulance Service)	Benicia House, Goldcrest Way, Newburn Riverside, Newcastle upon Tyne NE15 8NY	RX6	155720490	MKD	59251653	24	TS17	55.1	Male	00K	Stainsby Hill	Stockton-on-Tees	31	4	29	3	15	2	37	4	18	2	69	7	54	6	88	9	92	10	58	6	44	5	59	6	50	5	27	3	50	5	22	3		rejected	-	-
Active	NHS 111 Call Centre (North East Ambulance Service)	Benicia House, Goldcrest Way, Newburn Riverside, Newcastle upon Tyne NE15 8NY	RX6	155720631	LKM	59251707	6	TS23	50.26	Female	00K	Billingham South	Stockton-on-Tees	28	3	26	3	24	3	24	3	19	2	41	5	39	4	71	8	82	9	39	4	22	3	61	7	24	3	24	3	26	3	34	4		rejected	-	-
Active	NHS 111 Call Centre (North East Ambulance Service)	Benicia House, Goldcrest Way, Newburn Riverside, Newcastle upon Tyne NE15 8NY	RX6	155721675	PB	59252166	83	TS3	56.05	Female	00M	Berwick Hills & Pallister	Middlesbrough	8	1	7	1	7	1	14	2	3	1	74	8	15	2	66	7	78	8	35	4	87	9	34	4	17	2	12	2	8	1	6	1		rejected	-	-
Active	NHS 111 Call Centre (North East Ambulance Service)	Benicia House, Goldcrest Way, Newburn Riverside, Newcastle upon Tyne NE15 8NY	RX6	155722989	BR	59252784	68	TS8	57.64	Female	00M	Stainton & Thornton	Middlesbrough	28	3	28	3	21	3	28	3	13	2	25	3	68	7	96	10	98	10	71	8	16	2	50	5	32	4	24	3	37	4	33	4		rejected	-	-
Active	NHS 111 Call Centre (North East Ambulance Service)	Benicia House, Goldcrest Way, Newburn Riverside, Newcastle upon Tyne NE15 8NY	RX6	155730657	JAB	59255895	50	DL14	35.02	Female	00D	West Auckland	County Durham	79	8	80	8	67	7	86	9	43	5	34	4	98	10	101	11	100	10	98	10	11	2	96	10	94	10	73	8	91	10	64	7		rejected	-	-
Active	NHS 111 Call Centre (North East Ambulance Service)	Benicia House, Goldcrest Way, Newburn Riverside, Newcastle upon Tyne NE15 8NY	RX6	155734761	ACW	59257455	43	TS26	44.1	Female	00K	Victoria	Hartlepool	48	5	41	5	25	3	73	8	31	4	99	10	62	7	64	7	66	7	46	5	70	7	96	10	75	8	67	7	51	6	50	5		rejected	-	-
Active	NHS 111 Call Centre (North East Ambulance Service)	Benicia House, Goldcrest Way, Newburn Riverside, Newcastle upon Tyne NE15 8NY	RX6	155736333	HEP	59258118	3	TS7	58.13	Female	00M	Ladgate	Middlesbrough	56	6	60	6	45	5	50	5	24	3	70	7	76	8	72	8	68	7	58	6	35	4	76	8	40	4	58	6	65	7	62	7		rejected	-	-
Active	NHS 111 Call Centre (North East Ambulance Service)	Benicia House, Goldcrest Way, Newburn Riverside, Newcastle upon Tyne NE15 8NY	RX6	155737107	CRJ	59258424	4	DL1	48.26	Female	00C	Harrowgate Hill	Darlington	64	7	57	6	55	6	51	6	49	5	99	10	45	5	69	7	67	7	53	6	75	8	93	10	56	6	45	5	66	7	52	6		rejected	-	-
Active	NHS 111 Call Centre (North East Ambulance Service)	Benicia House, Goldcrest Way, Newburn Riverside, Newcastle upon Tyne NE15 8NY	RX6	155741058	RAH	59259507	5	SR3	23.09	Female	00P	Doxford	Sunderland	68	7	65	7	52	6	71	8	46	5	35	4	95	10	95	10	97	10	72	8	13	2	85	9	82	9	57	6	74	8	60	6		rejected	-	-
Active	NHS 111 Call Centre (North East Ambulance Service)	Benicia House, Goldcrest Way, Newburn Riverside, Newcastle upon Tyne NE15 8NY	RX6	155741679	FG	59259648	5	NE5	4.78	Female	13T	Kenton	Newcastle upon Tyne	17	2	14	2	18	2	17	2	7	1	31	4	30	3	77	8	91	10	39	4	25	3	41	5	8	1	35	4	17	2	8	1		rejected	-	-
Active	NHS 111 Call Centre (North East Ambulance Service)	Benicia House, Goldcrest Way, Newburn Riverside, Newcastle upon Tyne NE15 8NY	RX6	155706570	GB	59245902	51	DL5	39.13	Male	00D	Aycliffe North and Middridge	County Durham	11	2	10	1	6	1	14	2	6	1	31	4	42	5	97	10	94	10	82	9	22	3	46	5	13	2	15	2	15	2	19	2	A R McConnell Ltd (T/A The Village Pharmacy) - FPL65	completed	-	-
Active	NHS 111 Call Centre (North East Ambulance Service)	Benicia House, Goldcrest Way, Newburn Riverside, Newcastle upon Tyne NE15 8NY	RX6	155735733	OAD	59257908	2	TS27	36.25	Male	00D	Blackhalls	County Durham	43	5	49	5	31	4	62	7	29	3	16	2	75	8	70	7	51	6	93	10	6	1	80	8	67	7	53	6	52	6	50	5	Asda Pharmacy (Branch: 4178 - Peterlee) - FDE75	completed	-	-
Active	NHS 111 Call Centre (North East Ambulance Service)	Benicia House, Goldcrest Way, Newburn Riverside, Newcastle upon Tyne NE15 8NY	RX6	155719668	CM	59251311	91	SR7	27.58	Male	00D	Dawdon	County Durham	50	5	53	6	30	3	51	6	16	2	91	10	85	9	98	10	100	10	75	8	60	6	77	8	70	7	35	4	68	7	45	5	Asda Pharmacy (Branch: 4279 - Seaham) - FQ606	completed	-	-
Active	NHS 111 Call Centre (North East Ambulance Service)	Benicia House, Goldcrest Way, Newburn Riverside, Newcastle upon Tyne NE15 8NY	RX6	155702673	SH	59244300	69	SR2	23.72	Female	00P	St Michael's	Sunderland	21	3	12	2	11	2	23	3	19	2	83	9	44	5	87	9	90	9	60	6	79	8	46	5	38	4	13	2	14	2	16	2	Asda Pharmacy (Grangetown) - FXD93	completed	-	-
Active	NHS 111 Call Centre (North East Ambulance Service)	Benicia House, Goldcrest Way, Newburn Riverside, Newcastle upon Tyne NE15 8NY	RX6	155726685	CAC	59254401	65	SR6	19.3	Female	00N	Cleadon and East Boldon	South Tyneside	94	10	93	10	81	9	96	10	55	6	68	7	100	10	98	10	99	10	77	8	28	3	88	9	100	10	88	9	94	10	93	10	Asda Pharmacy (Branch: 4639) - FW190	completed	-	-
Active	NHS 111 Call Centre (North East Ambulance Service)	Benicia House, Goldcrest Way, Newburn Riverside, Newcastle upon Tyne NE15 8NY	RX6	155702574	JPW	59244267	80	NE38	13.96	Male	00P	Washington Central	Sunderland	44	5	39	4	38	4	62	7	19	2	71	8	27	3	89	9	94	10	59	6	39	4	70	7	78	8	46	5	31	4	49	5	Asda Pharmacy (Branch: 4692 - Washington) - FMP96	completed	-	-
Active	NHS 111 Call Centre (North East Ambulance Service)	Benicia House, Goldcrest Way, Newburn Riverside, Newcastle upon Tyne NE15 8NY	RX6	155725197	LF	59253777	26	DL17	35.37	Female	00D	Bishop Middleham and Cornforth	County Durham	70	7	66	7	57	6	86	9	28	3	56	6	78	8	99	10	98	10	87	9	22	3	87	9	85	9	82	9	76	8	56	6	Asda Pharmacy (Branch: 4987 - Spennymoor) - FE649	completed	-	-
Active	NHS 111 Call Centre (North East Ambulance Service)	Benicia House, Goldcrest Way, Newburn Riverside, Newcastle upon Tyne NE15 8NY	RX6	155703306	BGD	59244495	3	TS8	57.59	Female	00M	Stainton & Thornton	Middlesbrough	40	4	61	7	39	4	71	8	24	3	40	4	5	1	72	8	62	7	70	7	16	2	79	8	88	9	53	6	73	8	73	8	Asda Pharmacy (Branch: 4993 - Asda, Thornaby) - FFT72	completed	-	-
Active	NHS 111 Call Centre (North East Ambulance Service)	Benicia House, Goldcrest Way, Newburn Riverside, Newcastle upon Tyne NE15 8NY	RX6	155710272	OI	59247522	65	NE63	24.38	Male	00L	Bothal	Northumberland	90	9	96	10	79	8	89	9	63	7	30	3	97	10	100	10	101	11	91	10	10	1	98	10	91	10	81	9	90	9	95	10	Asda Pharmacy (Branch: 5002 - Ashington) - FDT70	completed	-	-
Active	NHS 111 Call Centre (North East Ambulance Service)	Benicia House, Goldcrest Way, Newburn Riverside, Newcastle upon Tyne NE15 8NY	RX6	155722221	LJR	59252379	61	NE63	27.44	Female	00L	Newbiggin Central and East	Northumberland	6	1	7	1	3	1	9	1	5	1	7	1	39	4	94	10	81	9	96	10	8	1	34	4	8	1	11	2	7	1	23	3	Asda Pharmacy (Branch: 5002 - Ashington) - FDT70	completed	-	-
Active	NHS 111 Call Centre (North East Ambulance Service)	Benicia House, Goldcrest Way, Newburn Riverside, Newcastle upon Tyne NE15 8NY	RX6	155734926	MDW	59257554	56	NE64	27.33	Male	00L	Newbiggin Central and East	Northumberland	6	1	7	1	3	1	9	1	5	1	7	1	39	4	94	10	81	9	96	10	8	1	34	4	8	1	11	2	7	1	23	3	Asda Pharmacy (Branch: 5002 - Ashington) - FDT70	completed	-	-
Active	NHS 111 Call Centre (North East Ambulance Service)	Benicia House, Goldcrest Way, Newburn Riverside, Newcastle upon Tyne NE15 8NY	RX6	155705130	MB	59245248	56	TS6	55.5	Female	00M	South Bank	Redcar and Cleveland	3	1	2	1	1	1	8	1	3	1	84	9	5	1	75	8	66	7	69	7	53	6	71	8	18	2	4	1	4	1	6	1	Cooper and Kime (Cleveland) Ltd (C & K, Normanby Rd, South Bank) - FTP86	completed	-	-
Active	NHS 111 Call Centre (North East Ambulance Service)	Benicia House, Goldcrest Way, Newburn Riverside, Newcastle upon Tyne NE15 8NY	RX6	155704161	LAM	59244870	69	NE65	38.14	Male	00L	Amble West with Warkworth	Northumberland	73	8	80	8	66	7	87	9	72	8	14	2	97	10	55	6	37	4	95	10	6	1	76	8	80	8	87	9	77	8	85	9	Cromie Pharmacy - FKK15	completed	-	-
Active	NHS 111 Call Centre (North East Ambulance Service)	Benicia House, Goldcrest Way, Newburn Riverside, Newcastle upon Tyne NE15 8NY	RX6	155734482	JNJ	59257338	46	NE16	4.42	Female	13T	Dunston Hill and Whickham East	Gateshead	60	6	44	5	42	5	57	6	41	5	83	9	85	9	96	10	89	9	86	9	60	6	62	7	59	6	52	6	37	4	53	6	Medicine Line Ltd (Benwell Pharmacy) - FWA81	referred	-	-
Active	NHS 111 Call Centre (North East Ambulance Service)	Benicia House, Goldcrest Way, Newburn Riverside, Newcastle upon Tyne NE15 8NY	RX6	155703390	JSR	59244525	3	TS23	48.21	Male	00K	Billingham East	Stockton-on-Tees	8	1	6	1	4	1	13	2	5	1	40	4	38	4	90	9	90	9	65	7	25	3	51	6	14	2	13	2	6	1	26	3	Harry Hill Chemists (Harry Hill, Billingham) - FY661	completed	-	-
Active	NHS 111 Call Centre (North East Ambulance Service)	Benicia House, Goldcrest Way, Newburn Riverside, Newcastle upon Tyne NE15 8NY	RX6	155715090	ARL	59249499	60	DH6	26.18	Female	00J	Sherburn	County Durham	26	3	23	3	19	2	26	3	20	2	28	3	34	4	98	10	96	10	84	9	15	2	62	7	24	3	29	3	23	3	35	4	J & L Clark (Belmont) - FK785	completed	-	-
Active	NHS 111 Call Centre (North East Ambulance Service)	Benicia House, Goldcrest Way, Newburn Riverside, Newcastle upon Tyne NE15 8NY	RX6	155707170	PHM	59246169	56	NE33	17.79	Male	00N	West Park	South Tyneside	12	2	9	1	5	1	32	4	9	1	60	6	36	4	53	6	53	6	42	5	100	10	21	3	45	5	23	3	14	2	13	2	JM and W Darling Ltd - FTK31	completed	-	-
Active	NHS 111 Call Centre (North East Ambulance Service)	Benicia House, Goldcrest Way, Newburn Riverside, Newcastle upon Tyne NE15 8NY	RX6	155706807	LAW	59246016	45	SR2	22.26	Female	00P	St Michael's	Sunderland	48	5	45	5	37	4	71	8	28	3	91	10	23	3	73	8	78	8	47	5	59	6	78	8	69	7	68	7	51	6	38	4	Leema Pharmacy - FF160	completed	-	-
Active	NHS 111 Call Centre (North East Ambulance Service)	Benicia House, Goldcrest Way, Newburn Riverside, Newcastle upon Tyne NE15 8NY	RX6	155704767	JML	59245080	5	NE8	7.35	Male	13T	Saltwell	Gateshead	28	3	25	3	26	3	44	5	15	2	91	10	38	4	16	2	10	1	53	6	82	9	55	6	30	3	61	7	13	2	25	3	LloydsPharmacy (Branch: 6081 - Coatsworth Road) - FR474	completed	-	-
Active	NHS 111 Call Centre (North East Ambulance Service)	Benicia House, Goldcrest Way, Newburn Riverside, Newcastle upon Tyne NE15 8NY	RX6	155734932	JTA	59257557	22	NE24	20.24	Male	00L	South Blyth	Northumberland	77	8	86	9	76	8	74	8	58	6	22	3	64	7	99	10	95	10	89	9	8	1	91	10	75	8	67	7	82	9	90	9	LloydsPharmacy (Branch: 6219 - Blyth) - FJ360	completed	-	-
Active	NHS 111 Call Centre (North East Ambulance Service)	Benicia House, Goldcrest Way, Newburn Riverside, Newcastle upon Tyne NE15 8NY	RX6	155703129	JH	59244444	2	TS6	58.06	Male	00M	Normanby	Redcar and Cleveland	72	8	77	8	53	6	56	6	48	5	65	7	63	7	97	10	92	10	86	9	24	3	100	10	66	7	45	5	71	8	88	9	LloydsPharmacy (Branch: 6248 - Lloyds, Ormesby) - FF308	completed	-	-
Active	NHS 111 Call Centre (North East Ambulance Service)	Benicia House, Goldcrest Way, Newburn Riverside, Newcastle upon Tyne NE15 8NY	RX6	155703429	LGSS	59244546	8	TS3	57.37	Male	00M	Park End & Beckfield	Middlesbrough	3	1	3	1	2	1	10	1	1	1	38	4	16	2	85	9	93	10	51	6	37	4	33	4	28	3	3	1	4	1	12	2	LloydsPharmacy (Branch: 6248 - Lloyds, Ormesby) - FF308	completed	-	-
Active	NHS 111 Call Centre (North East Ambulance Service)	Benicia House, Goldcrest Way, Newburn Riverside, Newcastle upon Tyne NE15 8NY	RX6	155720751	LT	59251755	8	TS8	59.63	Male	00M	Coulby Newham	Middlesbrough	5	1	5	1	2	1	24	3	1	1	37	4	54	6	93	10	100	10	60	6	37	4	32	4	35	4	16	2	15	2	6	1	LloydsPharmacy (Branch: 6248 - Lloyds, Ormesby) - FF308	completed	-	-
Active	NHS 111 Call Centre (North East Ambulance Service)	Benicia House, Goldcrest Way, Newburn Riverside, Newcastle upon Tyne NE15 8NY	RX6	155723787	ZH	59253171	2	TS1	54.01	Male	00M	Newport	Middlesbrough	3	1	2	1	7	1	3	1	9	1	61	7	3	1	14	2	14	2	23	3	100	10	21	3	2	1	8	1	3	1	7	1	LloydsPharmacy (Branch: 7390 - Lloyds, Scandanavian House) - FQ013	completed	-	-
Active	NHS 111 Call Centre (North East Ambulance Service)	Benicia House, Goldcrest Way, Newburn Riverside, Newcastle upon Tyne NE15 8NY	RX6	155735145	AM	59257647	1	DL17	39.54	Male	00D	Aycliffe East	County Durham	42	5	52	6	33	4	26	3	16	2	87	9	49	5	100	10	100	10	93	10	52	6	78	8	14	2	46	5	66	7	42	5	LloydsPharmacy (Branch: 7473 - Pease Way Medical Centre) - FWF67	completed	-	-
Active	NHS 111 Call Centre (North East Ambulance Service)	Benicia House, Goldcrest Way, Newburn Riverside, Newcastle upon Tyne NE15 8NY	RX6	155735418	SLT	59257749	3	DL5	39.23	Female	00D	Aycliffe North and Middridge	County Durham	53	6	47	5	39	4	58	6	31	4	45	5	70	7	100	10	100	10	94	10	16	2	89	9	55	6	58	6	37	4	68	7	LloydsPharmacy (Branch: 7473 - Pease Way Medical Centre) - FWF67	completed	-	-
Active	NHS 111 Call Centre (North East Ambulance Service)	Benicia House, Goldcrest Way, Newburn Riverside, Newcastle upon Tyne NE15 8NY	RX6	155702565	JAT	59244264	50	DL14	36.12	Female	00D	Woodhouse Close	County Durham	10	1	10	1	5	1	15	2	8	1	69	7	14	2	89	9	84	9	74	8	71	8	36	4	28	3	8	1	8	1	20	2	LloydsPharmacy in Sainsburys (Branch: 5022 - Bishop Auckland) - FAL36	completed	-	-
Active	NHS 111 Call Centre (North East Ambulance Service)	Benicia House, Goldcrest Way, Newburn Riverside, Newcastle upon Tyne NE15 8NY	RX6	155702790	DLR	59244357	71	DH7	18.08	Male	00J	Sacriston	County Durham	53	6	49	5	41	5	52	6	27	3	96	10	40	4	98	10	92	10	92	10	78	8	73	8	49	5	52	6	50	5	46	5	LloydsPharmacy in Sainsburys (Branch: 5077 - Durham) - FV167	completed	-	-
Active	NHS 111 Call Centre (North East Ambulance Service)	Benicia House, Goldcrest Way, Newburn Riverside, Newcastle upon Tyne NE15 8NY	RX6	155709708	RLL	59247249	25	SR8	33.05	Female	00D	Peterlee West	County Durham	15	2	18	2	8	1	22	3	8	1	77	8	11	2	86	9	94	10	53	6	58	6	53	6	23	3	22	3	19	2	32	4	Lydon Pharmacy Group Ltd (Peterlee) - FCJ51	completed	-	-
Active	NHS 111 Call Centre (North East Ambulance Service)	Benicia House, Goldcrest Way, Newburn Riverside, Newcastle upon Tyne NE15 8NY	RX6	155703957	AR	59244771	58	DL14	34.8	Female	00D	Bishop Auckland Town	County Durham	24	3	27	3	17	2	64	7	18	2	34	4	7	1	71	8	58	6	76	8	20	2	54	6	79	8	48	5	33	4	36	4	M and M Pharmacies Ltd (174 Newgate Street Bishop Auckland) - FH490	completed	-	-
Active	NHS 111 Call Centre (North East Ambulance Service)	Benicia House, Goldcrest Way, Newburn Riverside, Newcastle upon Tyne NE15 8NY	RX6	155706864	MJP	59246046	54	DL14	35.86	Female	00D	Woodhouse Close	County Durham	16	2	13	2	10	1	26	3	9	1	22	3	54	6	100	10	100	10	93	10	18	2	42	5	51	6	13	2	13	2	25	3	M and M Pharmacies Ltd (174 Newgate Street Bishop Auckland) - FH490	completed	-	-
Active	NHS 111 Call Centre (North East Ambulance Service)	Benicia House, Goldcrest Way, Newburn Riverside, Newcastle upon Tyne NE15 8NY	RX6	155707887	DAS	59246508	21	NE10	9.57	Male	13T	Windy Nook and Whitehills	Gateshead	34	4	31	4	25	3	51	6	15	2	71	8	26	3	96	10	100	10	71	8	51	6	53	6	67	7	37	4	48	5	22	3	Quayside Pharmacy - FNE33	completed	-	-
Active	NHS 111 Call Centre (North East Ambulance Service)	Benicia House, Goldcrest Way, Newburn Riverside, Newcastle upon Tyne NE15 8NY	RX6	155702964	AK	59244396	4	TS1	54.02	Female	00M	Central	Middlesbrough	1	1	1	1	1	1	2	1	1	1	44	5	11	2	50	5	65	7	22	3	88	9	16	2	3	1	3	1	3	1	1	1	Rowlands Pharmacy (Branch: 1426 - Rowlands, Borough Rd,) - FVR34	completed	-	-
Active	NHS 111 Call Centre (North East Ambulance Service)	Benicia House, Goldcrest Way, Newburn Riverside, Newcastle upon Tyne NE15 8NY	RX6	155710935	AG	59247798	50	TS17	56.38	Female	00K	Ingleby Barwick West	Stockton-on-Tees	87	9	96	10	90	9	93	10	77	8	15	2	95	10	76	8	68	7	69	7	5	1	101	11	91	10	88	9	95	10	86	9	Sunningdale Pharmacy (Sunningdale, Eaglescliffe) - FHP56	completed	-	-
Active	NHS 111 Call Centre (North East Ambulance Service)	Benicia House, Goldcrest Way, Newburn Riverside, Newcastle upon Tyne NE15 8NY	RX6	155702643	SERG	59244288	4	SR4	18.95	Female	00P	Pallion	Sunderland	3	1	2	1	2	1	2	1	3	1	34	4	49	5	95	10	98	10	67	7	33	4	34	4	9	1	1	1	6	1	3	1	Tullochs Pharmacy - FNW79	completed	-	-
Active	NHS 111 Call Centre (North East Ambulance Service)	Benicia House, Goldcrest Way, Newburn Riverside, Newcastle upon Tyne NE15 8NY	RX6	155702730	GEA	59244330	2	NE29	15.36	Female	99C	Riverside	North Tyneside	4	1	2	1	2	1	8	1	8	1	58	6	27	3	84	9	96	10	45	5	73	8	27	3	10	1	7	1	1	1	14	2	Well (Branch: 200116 - North Shields - Verne Road) - FMJ02	completed	-	-
Active	NHS 111 Call Centre (North East Ambulance Service)	Benicia House, Goldcrest Way, Newburn Riverside, Newcastle upon Tyne NE15 8NY	RX6	155702553	HC	59244261	51	SR8	33.85	Female	00D	Passfield	County Durham	80	8	96	10	61	7	88	9	40	4	31	4	100	10	100	10	101	11	86	9	10	1	99	10	94	10	77	8	91	10	95	10	Well (Branch: 200437 - Peterlee - The Chare) - FVF01	completed	-	-
Active	NHS 111 Call Centre (North East Ambulance Service)	Benicia House, Goldcrest Way, Newburn Riverside, Newcastle upon Tyne NE15 8NY	RX6	155732253	SGM	59256447	54	TS5	54.3	Male	00M	Park	Middlesbrough	33	4	31	4	39	4	25	3	30	3	91	10	8	1	51	6	53	6	36	4	91	10	50	5	13	2	48	5	25	3	37	4	Your Family Pharmacy (Your Family Pharmacy, Linthorpe) - FCD35	completed	-	-
Active	NHS 111 Call Centre (North East Ambulance Service)	Benicia House, Goldcrest Way, Newburn Riverside, Newcastle upon Tyne NE15 8NY	RX6	155743182	AKRS	59259948	2	TS17	53.95	Female	00K	Mandale and Victoria	Stockton-on-Tees	10	1	7	1	8	1	11	2	9	1	78	8	15	2	78	8	77	8	58	6	62	7	52	6	13	2	10	1	6	1	8	1		rejected	-	-
Active	NHS 111 Call Centre (North East Ambulance Service)	Benicia House, Goldcrest Way, Newburn Riverside, Newcastle upon Tyne NE15 8NY	RX6	155743305	RG	59260035	57	SR2	23.64	Male	00P	Hendon	Sunderland	6	1	6	1	3	1	10	1	4	1	89	9	22	3	70	7	58	6	76	8	98	10	44	5	8	1	14	2	2	1	15	2		rejected	-	-
Active	NHS 111 Call Centre (North East Ambulance Service)	Benicia House, Goldcrest Way, Newburn Riverside, Newcastle upon Tyne NE15 8NY	RX6	155743542	MAR	59260083	2	TS16	53.58	Female	00K	Eaglescliffe	Stockton-on-Tees	68	7	79	8	73	8	80	8	74	8	10	1	65	7	50	5	50	5	40	4	3	1	97	10	87	9	68	7	82	9	75	8		rejected	-	-
Active	NHS 111 Call Centre (North East Ambulance Service)	Benicia House, Goldcrest Way, Newburn Riverside, Newcastle upon Tyne NE15 8NY	RX6	155743710	RW	59260137	72	NE31	13.05	Male	00N	Hebburn North	South Tyneside	24	3	18	2	16	2	26	3	12	2	48	5	68	7	94	10	99	10	65	7	53	6	30	3	24	3	28	3	19	2	16	2		rejected	-	-
Active	NHS 111 Call Centre (North East Ambulance Service)	Benicia House, Goldcrest Way, Newburn Riverside, Newcastle upon Tyne NE15 8NY	RX6	155743863	KN	59260206	49	NE25	17.54	Male	99C	Monkseaton North	North Tyneside	94	10	83	9	73	8	97	10	63	7	100	10	100	10	86	9	84	9	64	7	94	10	96	10	96	10	94	10	92	10	82	9		rejected	-	-
Active	NHS 111 Call Centre (North East Ambulance Service)	Benicia House, Goldcrest Way, Newburn Riverside, Newcastle upon Tyne NE15 8NY	RX6	155743974	NRB	59260254	3	TS6	57.98	Male	00M	Grangetown	Redcar and Cleveland	2	1	1	1	3	1	1	1	5	1	61	7	8	1	98	10	97	10	81	9	43	5	50	5	2	1	2	1	1	1	7	1		rejected	-	-
Active	NHS 111 Call Centre (North East Ambulance Service)	Benicia House, Goldcrest Way, Newburn Riverside, Newcastle upon Tyne NE15 8NY	RX6	155746521	KN	59261481	49	NE25	17.54	Male	99C	Monkseaton North	North Tyneside	94	10	83	9	73	8	97	10	63	7	100	10	100	10	86	9	84	9	64	7	94	10	96	10	96	10	94	10	92	10	82	9		rejected	-	-
Active	NHS 111 Call Centre (North East Ambulance Service)	Benicia House, Goldcrest Way, Newburn Riverside, Newcastle upon Tyne NE15 8NY	RX6	155747151	IM	59261673	63	NE38	14.92	Female	00P	Washington East	Sunderland	61	7	65	7	41	5	77	8	28	3	75	8	55	6	90	9	99	10	54	6	33	4	89	9	89	9	62	7	74	8	68	7		rejected	-	-
Active	NHS 111 Call Centre (North East Ambulance Service)	Benicia House, Goldcrest Way, Newburn Riverside, Newcastle upon Tyne NE15 8NY	RX6	155747211	CWP	59261703	24	DH3	16.02	Male	00J	Chester-le-Street East	County Durham	70	7	65	7	60	6	59	6	47	5	97	10	51	6	66	7	58	6	63	7	82	9	73	8	66	7	50	5	72	8	63	7		rejected	-	-
Active	NHS 111 Call Centre (North East Ambulance Service)	Benicia House, Goldcrest Way, Newburn Riverside, Newcastle upon Tyne NE15 8NY	RX6	155752254	ACR	59263788	2	NE29	16.42	Female	99C	Chirton	North Tyneside	30	3	21	3	24	3	25	3	20	2	83	9	52	6	60	6	64	7	39	4	81	9	45	5	29	3	22	3	13	2	34	4		rejected	-	-
Active	NHS 111 Call Centre (North East Ambulance Service)	Benicia House, Goldcrest Way, Newburn Riverside, Newcastle upon Tyne NE15 8NY	RX6	155754033	WJC	59264691	51	TS6	58.8	Male	00M	Eston	Redcar and Cleveland	47	5	49	5	42	5	45	5	30	3	60	6	29	3	68	7	58	6	68	7	22	3	94	10	59	6	32	4	44	5	43	5		rejected	-	-
Active	NHS 111 Call Centre (North East Ambulance Service)	Benicia House, Goldcrest Way, Newburn Riverside, Newcastle upon Tyne NE15 8NY	RX6	155758014	JT	59266218	1	NE46	25.59	Male	00L	Hexham West	Northumberland	97	10	97	10	81	9	98	10	81	9	65	7	93	10	83	9	64	7	99	10	27	3	87	9	96	10	97	10	99	10	100	10		rejected	-	-
Active	NHS 111 Call Centre (North East Ambulance Service)	Benicia House, Goldcrest Way, Newburn Riverside, Newcastle upon Tyne NE15 8NY	RX6	155758089	SAB	59266245	9	TS21	36.93	Female	00D	Sedgefield	County Durham	31	4	33	4	16	2	33	4	13	2	81	9	45	5	97	10	87	9	94	10	61	7	57	6	45	5	24	3	42	5	42	5		rejected	-	-
Active	NHS 111 Call Centre (North East Ambulance Service)	Benicia House, Goldcrest Way, Newburn Riverside, Newcastle upon Tyne NE15 8NY	RX6	155758263	EA	59266320	8	TS20	50.61	Female	00K	Norton South	Stockton-on-Tees	24	3	18	2	18	2	31	4	16	2	82	9	37	4	44	5	35	4	55	6	54	6	65	7	31	4	32	4	21	3	24	3		rejected	-	-
Active	NHS 111 Call Centre (North East Ambulance Service)	Benicia House, Goldcrest Way, Newburn Riverside, Newcastle upon Tyne NE15 8NY	RX6	155759499	CLA	59266734	45	NE24	21.52	Female	00L	Croft	Northumberland	4	1	5	1	1	1	6	1	4	1	72	8	23	3	83	9	76	8	70	7	77	8	36	4	3	1	14	2	6	1	23	3		rejected	-	-
Active	NHS 111 Call Centre (North East Ambulance Service)	Benicia House, Goldcrest Way, Newburn Riverside, Newcastle upon Tyne NE15 8NY	RX6	155759517	BB	59266749	60	DL5	40.9	Female	00D	Aycliffe West	County Durham	35	4	36	4	22	3	45	5	27	3	14	2	79	8	100	10	100	10	88	9	6	1	76	8	46	5	42	5	21	3	63	7		rejected	-	-
Active	NHS 111 Call Centre (North East Ambulance Service)	Benicia House, Goldcrest Way, Newburn Riverside, Newcastle upon Tyne NE15 8NY	RX6	155759556	CT	59266761	1	NE61	30.15	Male	00L	Lynemouth	Northumberland	78	8	90	9	55	6	86	9	47	5	31	4	96	10	101	11	100	10	98	10	11	2	94	10	84	9	82	9	93	10	89	9		rejected	-	-
Active	NHS 111 Call Centre (North East Ambulance Service)	Benicia House, Goldcrest Way, Newburn Riverside, Newcastle upon Tyne NE15 8NY	RX6	155743662	DJH	59260116	39	DL14	35.95	Male	00D	Woodhouse Close	County Durham	24	3	19	2	16	2	35	4	10	1	75	8	36	4	80	8	66	7	83	9	59	6	51	6	40	4	29	3	18	2	25	3	Asda Pharmacy (Branch: 4587 - Bishop Auckland) - FA415	completed	-	-
Active	NHS 111 Call Centre (North East Ambulance Service)	Benicia House, Goldcrest Way, Newburn Riverside, Newcastle upon Tyne NE15 8NY	RX6	155743464	KP	59260071	55	NE32	15.05	Female	00N	Fellgate and Hedworth	South Tyneside	14	2	11	2	10	1	11	2	5	1	42	5	65	7	97	10	100	10	71	8	63	7	22	3	11	2	13	2	11	2	14	2	Asda Pharmacy (Branch: 4639) - FW190	completed	-	-
Active	NHS 111 Call Centre (North East Ambulance Service)	Benicia House, Goldcrest Way, Newburn Riverside, Newcastle upon Tyne NE15 8NY	RX6	155743638	BAS	59260107	1	NE61	28.28	Male	00L	Lynemouth	Northumberland	42	5	47	5	30	3	42	5	31	4	21	3	67	7	85	9	73	8	83	9	10	1	68	7	28	3	60	6	41	5	57	6	Asda Pharmacy (Branch: 5002 - Ashington) - FDT70	completed	-	-
Active	NHS 111 Call Centre (North East Ambulance Service)	Benicia House, Goldcrest Way, Newburn Riverside, Newcastle upon Tyne NE15 8NY	RX6	155744103	DO	59260287	36	NE63	25.75	Male	00L	Hirst	Northumberland	7	1	10	1	3	1	6	1	8	1	73	8	7	1	66	7	59	6	59	6	84	9	34	4	4	1	12	2	4	1	42	5	Asda Pharmacy (Branch: 5002 - Ashington) - FDT70	completed	-	-
Active	NHS 111 Call Centre (North East Ambulance Service)	Benicia House, Goldcrest Way, Newburn Riverside, Newcastle upon Tyne NE15 8NY	RX6	155743296	IRH	59260032	2	TS11	61.08	Female	00M	Longbeck	Redcar and Cleveland	87	9	83	9	57	6	72	8	60	6	91	10	100	10	100	10	99	10	95	10	46	5	100	10	64	7	75	8	88	9	89	9	Clevechem Ltd (Clevechem, Redcar) - FRQ88	completed	-	-
Active	NHS 111 Call Centre (North East Ambulance Service)	Benicia House, Goldcrest Way, Newburn Riverside, Newcastle upon Tyne NE15 8NY	RX6	155743491	CLC	59260074	44	PL5	533.47	Female	99P	Eggbuckland	Plymouth	43	5	47	5	40	4	53	6	25	3	19	2	51	6	70	7	62	7	64	7	18	2	35	4	50	5	52	6	50	5	33	4	Medicine Line Ltd (Benwell Pharmacy) - FWA81	completed	-	-
Active	NHS 111 Call Centre (North East Ambulance Service)	Benicia House, Goldcrest Way, Newburn Riverside, Newcastle upon Tyne NE15 8NY	RX6	155758689	MC	59266419	70	NE28	13	Female	99C	Battle Hill	North Tyneside	26	3	26	3	17	2	29	3	9	1	77	8	48	5	74	8	78	8	47	5	81	9	39	4	39	4	22	3	44	5	20	2	LloydsPharmacy (Branch: 6225 - Battle Hill) - FD576	completed	-	-
Active	NHS 111 Call Centre (North East Ambulance Service)	Benicia House, Goldcrest Way, Newburn Riverside, Newcastle upon Tyne NE15 8NY	RX6	155744160	ASN	59260317	31	TS7	60.09	Male	00M	Nunthorpe	Middlesbrough	87	9	94	10	86	9	93	10	50	5	48	5	53	6	97	10	94	10	82	9	16	2	95	10	96	10	84	9	99	10	87	9	LloydsPharmacy (Branch: 7039 - lloyds, Midwifery Clinic, Coulby Newham) - FTA60	completed	-	-
Active	NHS 111 Call Centre (North East Ambulance Service)	Benicia House, Goldcrest Way, Newburn Riverside, Newcastle upon Tyne NE15 8NY	RX6	155758716	HEH	59266422	2	TS8	59.9	Female	00M	Coulby Newham	Middlesbrough	79	8	73	8	69	7	84	9	47	5	45	5	79	8	96	10	100	10	69	7	15	2	96	10	88	9	74	8	70	7	67	7	LloydsPharmacy (Branch: 7039 - lloyds, Midwifery Clinic, Coulby Newham) - FTA60	completed	-	-
Active	NHS 111 Call Centre (North East Ambulance Service)	Benicia House, Goldcrest Way, Newburn Riverside, Newcastle upon Tyne NE15 8NY	RX6	155743233	HT	59259987	11	TS6	55.78	Female	00M	South Bank	Redcar and Cleveland	1	1	1	1	1	1	1	1	2	1	70	7	3	1	87	9	85	9	64	7	51	6	52	6	2	1	1	1	1	1	4	1	LloydsPharmacy (Branch: 7479 - Lloyds, Low Grange Health Village) - FDX31	completed	-	-
Active	NHS 111 Call Centre (North East Ambulance Service)	Benicia House, Goldcrest Way, Newburn Riverside, Newcastle upon Tyne NE15 8NY	RX6	155743836	WP	59260194	2	DL14	35.67	Male	00D	West Auckland	County Durham	79	8	80	8	67	7	86	9	43	5	34	4	98	10	101	11	100	10	98	10	11	2	96	10	94	10	73	8	91	10	64	7	LloydsPharmacy in Sainsburys (Branch: 5022 - Bishop Auckland) - FAL36	completed	-	-
Active	NHS 111 Call Centre (North East Ambulance Service)	Benicia House, Goldcrest Way, Newburn Riverside, Newcastle upon Tyne NE15 8NY	RX6	155743995	JLC	59260266	18	TS19	48.47	Female	00K	Roseworth	Stockton-on-Tees	6	1	5	1	5	1	4	1	6	1	51	6	36	4	85	9	93	10	50	5	40	4	43	5	8	1	4	1	5	1	14	2	LloydsPharmacy in Sainsburys (Branch: 5268 - Whitehouse Farm) - FM242	completed	-	-
Active	NHS 111 Call Centre (North East Ambulance Service)	Benicia House, Goldcrest Way, Newburn Riverside, Newcastle upon Tyne NE15 8NY	RX6	155759622	CWR	59266767	20	NE2	5.48	Male	13T	Wingrove	Newcastle upon Tyne	28	3	25	3	47	5	18	2	10	1	23	3	60	6	72	8	70	7	56	6	73	8	10	1	13	2	26	3	15	2	1	1	Medicentre Chemists - FNK82	completed	-	-
Active	NHS 111 Call Centre (North East Ambulance Service)	Benicia House, Goldcrest Way, Newburn Riverside, Newcastle upon Tyne NE15 8NY	RX6	155757528	DD	59266017	1	NE15	4.14	Male	13T	Newburn	Newcastle upon Tyne	66	7	54	6	50	5	63	7	45	5	97	10	64	7	84	9	73	8	78	8	74	8	81	9	67	7	56	6	52	6	62	7	Throckley Chemists - FEJ20	completed	-	-
Active	NHS 111 Call Centre (North East Ambulance Service)	Benicia House, Goldcrest Way, Newburn Riverside, Newcastle upon Tyne NE15 8NY	RX6	155759046	AB	59266548	2	TS10	57.12	Male	00M	Dormanstown	Redcar and Cleveland	43	5	41	5	27	3	42	5	23	3	94	10	52	6	89	9	89	9	64	7	58	6	91	10	37	4	46	5	41	5	50	5	WW Scott (Scott's Redcar) - FQE19	completed	-	-
Active	NHS 111 Call Centre (North East Ambulance Service)	Benicia House, Goldcrest Way, Newburn Riverside, Newcastle upon Tyne NE15 8NY	RX6	155759682	SBW	59266779	78	TS25	45.24	Female	00K	Foggy Furze	Hartlepool	68	7	70	7	43	5	70	7	42	5	91	10	55	6	90	9	93	10	61	7	46	5	99	10	85	9	54	6	75	8	68	7		rejected	-	-
Active	NHS 111 Call Centre (North East Ambulance Service)	Benicia House, Goldcrest Way, Newburn Riverside, Newcastle upon Tyne NE15 8NY	RX6	155759691	TEC	59266785	28	TS26	43.75	Male	00K	Victoria	Hartlepool	35	4	25	3	23	3	62	7	18	2	96	10	40	4	74	8	75	8	51	6	60	6	93	10	59	6	60	6	22	3	29	3		rejected	-	-
Active	NHS 111 Call Centre (North East Ambulance Service)	Benicia House, Goldcrest Way, Newburn Riverside, Newcastle upon Tyne NE15 8NY	RX6	155759886	JD	59266815	45	NE29	16.94	Female	99C	Riverside	North Tyneside	52	6	51	6	50	5	51	6	28	3	33	4	64	7	88	9	92	10	58	6	16	2	66	7	35	4	70	7	54	6	48	5		rejected	-	-
Active	NHS 111 Call Centre (North East Ambulance Service)	Benicia House, Goldcrest Way, Newburn Riverside, Newcastle upon Tyne NE15 8NY	RX6	155760294	JB	59266956	8	NE8	6.44	Male	13T	Lobley Hill and Bensham	Gateshead	9	1	8	1	8	1	11	2	4	1	70	7	26	3	64	7	66	7	46	5	96	10	28	3	8	1	18	2	10	1	7	1		rejected	-	-
Active	NHS 111 Call Centre (North East Ambulance Service)	Benicia House, Goldcrest Way, Newburn Riverside, Newcastle upon Tyne NE15 8NY	RX6	155760504	LAD	59267028	11	TS26	44.6	Male	00K	Victoria	Hartlepool	21	3	26	3	12	2	46	5	9	1	96	10	17	2	34	4	33	4	31	4	77	8	75	8	60	6	34	4	42	5	39	4		rejected	-	-
Active	NHS 111 Call Centre (North East Ambulance Service)	Benicia House, Goldcrest Way, Newburn Riverside, Newcastle upon Tyne NE15 8NY	RX6	155764098	AG	59268243	6	TS4	54.61	Male	00M	Central	Middlesbrough	9	1	10	1	10	1	7	1	6	1	54	6	16	2	44	5	50	5	27	3	89	9	21	3	8	1	9	1	15	2	3	1		rejected	-	-
Active	NHS 111 Call Centre (North East Ambulance Service)	Benicia House, Goldcrest Way, Newburn Riverside, Newcastle upon Tyne NE15 8NY	RX6	155780652	VB	59274915	27	TS20	48.76	Female	00K	Norton West	Stockton-on-Tees	77	8	79	8	59	6	83	9	45	5	49	5	77	8	91	10	95	10	62	7	16	2	99	10	83	9	76	8	80	8	91	10		rejected	-	-
Active	NHS 111 Call Centre (North East Ambulance Service)	Benicia House, Goldcrest Way, Newburn Riverside, Newcastle upon Tyne NE15 8NY	RX6	155793498	NJ	59280300	20	SR8	33.11	Female	00D	Peterlee East	County Durham	3	1	4	1	2	1	10	1	1	1	60	6	9	1	96	10	97	10	73	8	47	5	44	5	26	3	4	1	2	1	13	2		rejected	-	-
Active	NHS 111 Call Centre (North East Ambulance Service)	Benicia House, Goldcrest Way, Newburn Riverside, Newcastle upon Tyne NE15 8NY	RX6	155795892	FW	59281260	60	DH6	26.42	Male	00D	Shotton and South Hetton	County Durham	21	3	20	2	11	2	22	3	7	1	92	10	56	6	99	10	95	10	94	10	80	8	59	6	19	2	26	3	20	2	33	4		rejected	-	-
Active	NHS 111 Call Centre (North East Ambulance Service)	Benicia House, Goldcrest Way, Newburn Riverside, Newcastle upon Tyne NE15 8NY	RX6	155799723	BKW	59282751	2	TS3	54.61	Male	00M	North Ormesby	Middlesbrough	1	1	1	1	1	1	2	1	1	1	76	8	1	1	17	2	17	2	23	3	97	10	31	4	2	1	3	1	1	1	6	1		rejected	-	-
Active	NHS 111 Call Centre (North East Ambulance Service)	Benicia House, Goldcrest Way, Newburn Riverside, Newcastle upon Tyne NE15 8NY	RX6	155811882	MM	59287575	57	DH2	11.29	Female	00J	Pelton	County Durham	78	8	77	8	71	8	69	7	59	6	50	5	57	6	86	9	78	8	76	8	18	2	92	10	78	8	56	6	76	8	68	7		rejected	-	-
Active	NHS 111 Call Centre (North East Ambulance Service)	Benicia House, Goldcrest Way, Newburn Riverside, Newcastle upon Tyne NE15 8NY	RX6	155812995	DDS	59288004	4	NE4	5.03	Male	13T	Elswick	Newcastle upon Tyne	1	1	2	1	1	1	2	1	1	1	43	5	12	2	73	8	90	9	34	4	91	10	15	2	2	1	5	1	7	1	1	1		rejected	-	-
Active	NHS 111 Call Centre (North East Ambulance Service)	Benicia House, Goldcrest Way, Newburn Riverside, Newcastle upon Tyne NE15 8NY	RX6	155820213	KB	59290578	82	DL16	31.47	Male	00D	Spennymoor	County Durham	27	3	25	3	18	2	32	4	15	2	87	9	21	3	77	8	63	7	84	9	58	6	70	7	32	4	32	4	26	3	30	3		rejected	-	-
Active	NHS 111 Call Centre (North East Ambulance Service)	Benicia House, Goldcrest Way, Newburn Riverside, Newcastle upon Tyne NE15 8NY	RX6	155822061	LSR	59291187	2	NE34	16.28	Male	00N	Simonside and Rekendyke	South Tyneside	27	3	27	3	15	2	33	4	13	2	53	6	57	6	91	10	91	10	67	7	80	8	22	3	51	6	21	3	29	3	30	3		rejected	-	-
Active	NHS 111 Call Centre (North East Ambulance Service)	Benicia House, Goldcrest Way, Newburn Riverside, Newcastle upon Tyne NE15 8NY	RX6	155822667	AMF	59291466	42	NE5	4.49	Female	13T	Kenton	Newcastle upon Tyne	17	2	14	2	18	2	17	2	7	1	31	4	30	3	77	8	91	10	39	4	25	3	41	5	8	1	35	4	17	2	8	1		rejected	-	-
Active	NHS 111 Call Centre (North East Ambulance Service)	Benicia House, Goldcrest Way, Newburn Riverside, Newcastle upon Tyne NE15 8NY	RX6	155821353	AKD	59290905	6	TS20	50.61	Female	00K	Norton South	Stockton-on-Tees	9	1	12	2	7	1	11	2	2	1	26	3	64	7	87	9	83	9	68	7	22	3	38	4	23	3	6	1	13	2	18	2	Asda Pharmacy (Portrack Lane) - FLL14	completed	-	-
Active	NHS 111 Call Centre (North East Ambulance Service)	Benicia House, Goldcrest Way, Newburn Riverside, Newcastle upon Tyne NE15 8NY	RX6	155810202	DW	59287005	48	NE24	20.51	Female	00L	Plessey	Northumberland	12	2	10	1	5	1	13	2	6	1	66	7	74	8	98	10	97	10	81	9	61	7	40	4	13	2	13	2	11	2	22	3	Blyth Health Centre Phcy Ltd - FLD98	completed	-	-
Active	NHS 111 Call Centre (North East Ambulance Service)	Benicia House, Goldcrest Way, Newburn Riverside, Newcastle upon Tyne NE15 8NY	RX6	155819133	EC	59290212	2	DH6	28.94	Male	00J	Coxhoe	County Durham	55	6	46	5	49	5	55	6	18	2	99	10	65	7	97	10	97	10	78	8	91	10	77	8	47	5	61	7	36	4	59	6	Bowburn Pharmacy - FA268	completed	-	-
Active	NHS 111 Call Centre (North East Ambulance Service)	Benicia House, Goldcrest Way, Newburn Riverside, Newcastle upon Tyne NE15 8NY	RX6	155779914	CW	59274564	18	DL14	37.57	Male	00D	West Auckland	County Durham	12	2	12	2	7	1	18	2	6	1	62	7	20	2	96	10	89	9	89	9	49	5	45	5	28	3	12	2	13	2	18	2	C and C Forster Ltd (T/A Welsh Chemist) - FVV69	completed	-	-
Active	NHS 111 Call Centre (North East Ambulance Service)	Benicia House, Goldcrest Way, Newburn Riverside, Newcastle upon Tyne NE15 8NY	RX6	155777205	LMP	59273490	85	NE34	20.19	Female	00N	Cleadon Park	South Tyneside	40	4	31	4	28	3	50	5	22	3	43	5	83	9	97	10	99	10	74	8	41	5	34	4	50	5	46	5	36	4	26	3	Cleadon Park Pharmacy - FP823	completed	-	-
Active	NHS 111 Call Centre (North East Ambulance Service)	Benicia House, Goldcrest Way, Newburn Riverside, Newcastle upon Tyne NE15 8NY	RX6	155760801	GD	59267136	79	SR7	27.08	Male	00D	Seaham	County Durham	40	4	37	4	23	3	44	5	23	3	67	7	64	7	88	9	92	10	59	6	42	5	59	6	63	7	29	3	33	4	45	5	Eilbeck Deneside (The Avenue) - FEM40	completed	-	-
Active	NHS 111 Call Centre (North East Ambulance Service)	Benicia House, Goldcrest Way, Newburn Riverside, Newcastle upon Tyne NE15 8NY	RX6	155780988	AMC	59275056	45	SR7	27.47	Female	00D	Dawdon	County Durham	50	5	53	6	30	3	51	6	16	2	91	10	85	9	98	10	100	10	75	8	60	6	77	8	70	7	35	4	68	7	45	5	Eilbeck Deneside (The Avenue) - FEM40	completed	-	-
Active	NHS 111 Call Centre (North East Ambulance Service)	Benicia House, Goldcrest Way, Newburn Riverside, Newcastle upon Tyne NE15 8NY	RX6	155771262	KFG	59271000	4	SR7	28.84	Male	00D	Dawdon	County Durham	17	2	20	2	8	1	15	2	9	1	86	9	29	3	79	8	71	8	71	8	91	10	44	5	28	3	8	1	17	2	60	6	Eilbeck Harbour (Seaham PCC) - FKG29	completed	-	-
Active	NHS 111 Call Centre (North East Ambulance Service)	Benicia House, Goldcrest Way, Newburn Riverside, Newcastle upon Tyne NE15 8NY	RX6	155777532	KMB	59273622	27	TS19	50.86	Female	00K	Grangefield	Stockton-on-Tees	88	9	81	9	70	7	80	8	74	8	56	6	80	8	95	10	94	10	76	8	19	2	98	10	78	8	75	8	73	8	94	10	Fairfield Pharmacy (Fairfield, Glenfield Rd, Stockton) - FE662	completed	-	-
Active	NHS 111 Call Centre (North East Ambulance Service)	Benicia House, Goldcrest Way, Newburn Riverside, Newcastle upon Tyne NE15 8NY	RX6	155774112	TJT	59272191	3	SR7	26.78	Male	00D	Deneside	County Durham	15	2	9	1	9	1	18	2	13	2	37	4	50	5	85	9	97	10	47	5	30	3	40	4	35	4	9	1	5	1	18	2	J & J Pharmacy (West Grove Seaham) - FX542	completed	-	-
Active	NHS 111 Call Centre (North East Ambulance Service)	Benicia House, Goldcrest Way, Newburn Riverside, Newcastle upon Tyne NE15 8NY	RX6	155781237	GT	59275152	21	SR7	26.98	Female	00D	Deneside	County Durham	75	8	81	9	47	5	76	8	50	5	44	5	96	10	99	10	100	10	79	8	17	2	86	9	91	10	59	6	83	9	75	8	J & J Pharmacy (West Grove Seaham) - FX542	completed	-	-
Active	NHS 111 Call Centre (North East Ambulance Service)	Benicia House, Goldcrest Way, Newburn Riverside, Newcastle upon Tyne NE15 8NY	RX6	155805135	AJW	59285136	4	SR7	26.31	Male	00D	Deneside	County Durham	45	5	38	4	29	3	54	6	21	3	83	9	72	8	87	9	97	10	51	6	73	8	50	5	75	8	37	4	47	5	32	4	J & J Pharmacy (West Grove Seaham) - FX542	completed	-	-
Active	NHS 111 Call Centre (North East Ambulance Service)	Benicia House, Goldcrest Way, Newburn Riverside, Newcastle upon Tyne NE15 8NY	RX6	155765106	FJM	59268618	1	DH5	21.87	Female	00P	Hetton	Sunderland	39	4	34	4	20	2	54	6	18	2	57	6	94	10	100	10	99	10	95	10	28	3	71	8	74	8	37	4	36	4	49	5	LloydsPharmacy (Branch: 6222 - The Galleries) - FXR97	completed	-	-
Active	NHS 111 Call Centre (North East Ambulance Service)	Benicia House, Goldcrest Way, Newburn Riverside, Newcastle upon Tyne NE15 8NY	RX6	155822607	OB	59291454	4	DH3	12.48	Male	13T	Birtley	Gateshead	34	4	27	3	28	3	66	7	21	3	20	2	54	6	81	9	96	10	41	5	15	2	44	5	85	9	48	5	35	4	19	2	LloydsPharmacy (Branch: 6782 - Harras Bank) - FEX02	completed	-	-
Active	NHS 111 Call Centre (North East Ambulance Service)	Benicia House, Goldcrest Way, Newburn Riverside, Newcastle upon Tyne NE15 8NY	RX6	155761908	ALK	59267466	8	NE38	15.07	Male	00P	Washington Central	Sunderland	30	3	27	3	21	3	31	4	10	1	60	6	80	8	97	10	97	10	76	8	35	4	60	6	39	4	24	3	34	4	17	2	LloydsPharmacy (Branch: 6842 - Barmston) - FEF07	completed	-	-
Active	NHS 111 Call Centre (North East Ambulance Service)	Benicia House, Goldcrest Way, Newburn Riverside, Newcastle upon Tyne NE15 8NY	RX6	155805531	LF	59285253	18	TS6	58.71	Female	00M	Normanby	Redcar and Cleveland	83	9	91	10	62	7	79	8	48	5	58	6	78	8	95	10	86	9	87	9	20	2	100	10	83	9	69	7	93	10	89	9	LloydsPharmacy (Branch: 6921 - Lloyds, Trunk Rd, Eston) - FF695	completed	-	-
Active	NHS 111 Call Centre (North East Ambulance Service)	Benicia House, Goldcrest Way, Newburn Riverside, Newcastle upon Tyne NE15 8NY	RX6	155763171	CC	59267883	61	TS24	43.77	Female	00K	Jesmond	Hartlepool	17	2	16	2	15	2	17	2	17	2	97	10	8	1	44	5	47	5	31	4	86	9	69	7	25	3	12	2	10	1	29	3	LloydsPharmacy (Branch: 7001 - Lloyds, Wiltshire Way) - FW856	completed	-	-
Active	NHS 111 Call Centre (North East Ambulance Service)	Benicia House, Goldcrest Way, Newburn Riverside, Newcastle upon Tyne NE15 8NY	RX6	155777133	NJW	59273451	26	PO31	469.28	Male	10L	Cowes West and Gurnard	Isle of Wight	80	8	79	8	64	7	79	8	54	6	67	7	87	9	61	7	54	6	59	6	29	3	84	9	72	8	80	8	93	10	76	8	LloydsPharmacy in Sainsburys (Branch: 5077 - Durham) - FV167	completed	-	-
Active	NHS 111 Call Centre (North East Ambulance Service)	Benicia House, Goldcrest Way, Newburn Riverside, Newcastle upon Tyne NE15 8NY	RX6	155812713	SM	59287905	38	TS18	51.14	Female	00K	Grangefield	Stockton-on-Tees	65	7	63	7	52	6	72	8	47	5	43	5	58	6	87	9	97	10	51	6	16	2	86	9	65	7	74	8	76	8	53	6	LloydsPharmacy in Sainsburys (Branch: 5268 - Whitehouse Farm) - FM242	completed	-	-
Active	NHS 111 Call Centre (North East Ambulance Service)	Benicia House, Goldcrest Way, Newburn Riverside, Newcastle upon Tyne NE15 8NY	RX6	155820396	OLB	59290638	5	TS18	51.4	Female	00K	Grangefield	Stockton-on-Tees	66	7	54	6	42	5	78	8	54	6	66	7	68	7	95	10	99	10	68	7	28	3	87	9	76	8	74	8	62	7	67	7	LloydsPharmacy in Sainsburys (Branch: 5268 - Whitehouse Farm) - FM242	completed	-	-
Active	NHS 111 Call Centre (North East Ambulance Service)	Benicia House, Goldcrest Way, Newburn Riverside, Newcastle upon Tyne NE15 8NY	RX6	155761386	CHAD	59267292	9	DL14	35.37	Female	00D	Bishop Auckland Town	County Durham	38	4	32	4	23	3	59	6	19	2	99	10	40	4	76	8	61	7	86	9	99	10	70	7	72	8	46	5	28	3	59	6	M and M Pharmacies Ltd (Escomb Road) - FHV08	completed	-	-
Active	NHS 111 Call Centre (North East Ambulance Service)	Benicia House, Goldcrest Way, Newburn Riverside, Newcastle upon Tyne NE15 8NY	RX6	155760075	JWB	59266878	15	TS27	37.23	Male	00D	Blackhalls	County Durham	35	4	40	4	18	2	37	4	15	2	95	10	53	6	94	10	89	9	79	8	80	8	66	7	53	6	25	3	43	5	51	6	Norchem Healthcare Ltd (T/A Meikle Ltd) - FVH83	completed	-	-
Active	NHS 111 Call Centre (North East Ambulance Service)	Benicia House, Goldcrest Way, Newburn Riverside, Newcastle upon Tyne NE15 8NY	RX6	155761713	MLW	59267403	50	TS27	36.84	Female	00D	Blackhalls	County Durham	5	1	6	1	1	1	8	1	4	1	91	10	48	5	90	9	90	9	66	7	100	10	45	5	11	2	7	1	4	1	23	3	Norchem Healthcare Ltd (T/A Meikle Ltd) - FVH83	completed	-	-
Active	NHS 111 Call Centre (North East Ambulance Service)	Benicia House, Goldcrest Way, Newburn Riverside, Newcastle upon Tyne NE15 8NY	RX6	155768475	JPD	59269893	25	NE33	18.79	Male	00N	Westoe	South Tyneside	64	7	57	6	54	6	74	8	29	3	72	8	73	8	77	8	80	8	51	6	55	6	50	5	89	9	57	6	53	6	56	6	Norchem Healthcare Ltd T/A Hadrian Pharmacy (Wallsend) - FNG81	completed	-	-
Active	NHS 111 Call Centre (North East Ambulance Service)	Benicia House, Goldcrest Way, Newburn Riverside, Newcastle upon Tyne NE15 8NY	RX6	155759673	AP	59266773	3	NE5	3.89	Female	13T	Blakelaw	Newcastle upon Tyne	12	2	10	1	14	2	14	2	4	1	59	6	15	2	71	8	76	8	45	5	66	7	31	4	17	2	12	2	16	2	5	1	Ponteland Road Pharmacy - FH466	completed	-	-
Active	NHS 111 Call Centre (North East Ambulance Service)	Benicia House, Goldcrest Way, Newburn Riverside, Newcastle upon Tyne NE15 8NY	RX6	155778036	KMP	59273811	40	DL2	48.01	Female	00C	Brinkburn & Faverdale	Darlington	73	8	90	9	89	9	90	9	39	4	25	3	27	3	93	10	100	10	61	7	8	1	98	10	85	9	89	9	83	9	82	9	Rowlands Pharmacy (Branch: 1242 - West Auckland Road) - FWT02	completed	-	-
Active	NHS 111 Call Centre (North East Ambulance Service)	Benicia House, Goldcrest Way, Newburn Riverside, Newcastle upon Tyne NE15 8NY	RX6	155822505	AJB	59291427	12	NE11	6.05	Male	13T	Lobley Hill and Bensham	Gateshead	81	9	78	8	69	7	75	8	42	5	78	8	77	8	94	10	100	10	63	7	36	4	88	9	80	8	65	7	85	9	57	6	Rowlands Pharmacy (Branch: 1252 - Saltwell Road (Branch 1252)) - FP214	completed	-	-
Active	NHS 111 Call Centre (North East Ambulance Service)	Benicia House, Goldcrest Way, Newburn Riverside, Newcastle upon Tyne NE15 8NY	RX6	155822499	CLF	59291424	20	WV16	275.32	Female	05N	Bridgnorth West and Tasley	Shropshire	70	7	67	7	62	7	78	8	74	8	39	4	73	8	36	4	23	3	75	8	18	2	69	7	79	8	71	8	88	9	60	6	Snowdons Pharmacy - FMJ33	completed	-	-
Active	NHS 111 Call Centre (North East Ambulance Service)	Benicia House, Goldcrest Way, Newburn Riverside, Newcastle upon Tyne NE15 8NY	RX6	155820069	ASRE	59290542	2	NE23	15.32	Female	00L	Seghill with Seaton Delaval	Northumberland	49	5	37	4	32	4	33	4	45	5	78	8	70	7	99	10	97	10	89	9	48	5	66	7	29	3	38	4	25	3	54	6	Well (Branch: 200125 - Seghill - Station Road) - FWH73	completed	-	-
Active	NHS 111 Call Centre (North East Ambulance Service)	Benicia House, Goldcrest Way, Newburn Riverside, Newcastle upon Tyne NE15 8NY	RX6	155818572	SLW	59289951	42	DL1	50.53	Female	00C	Stephenson	Darlington	20	2	15	2	18	2	17	2	17	2	57	6	26	3	67	7	76	8	38	4	33	4	59	6	21	3	14	2	10	1	25	3	Well (Branch: 200738 - Darlington - Victoria Road) - FCW18	completed	-	-
Active	NHS 111 Call Centre (North East Ambulance Service)	Benicia House, Goldcrest Way, Newburn Riverside, Newcastle upon Tyne NE15 8NY	RX6	155816940	DS	59289324	7	DH3	13.19	Male	13T	Birtley	Gateshead	16	2	10	1	8	1	15	2	9	1	62	7	90	9	93	10	98	10	63	7	77	8	29	3	20	2	12	2	13	2	8	1	Well (Branch: 200746 - Birtley - Arndale House) - FWW14	completed	-	-
Active	NHS 111 Call Centre (North East Ambulance Service)	Benicia House, Goldcrest Way, Newburn Riverside, Newcastle upon Tyne NE15 8NY	RX6	155818290	LPM	59289870	5	DH7	17.91	Female	00J	Sacriston	County Durham	53	6	49	5	41	5	52	6	27	3	96	10	40	4	98	10	92	10	92	10	78	8	73	8	49	5	52	6	50	5	46	5	Well (Branch: 200746 - Birtley - Arndale House) - FWW14	completed	-	-
Active	NHS 111 Call Centre (North East Ambulance Service)	Benicia House, Goldcrest Way, Newburn Riverside, Newcastle upon Tyne NE15 8NY	RX6	155775960	CDL	59272938	35	DL14	38.54	Male	00D	Evenwood	County Durham	14	2	15	2	9	1	11	2	4	1	91	10	51	6	81	9	64	7	95	10	99	10	47	5	17	2	8	1	20	2	19	2	Whitworth Chemist Ltd (Cockfield) - FGF94	completed	-	-
Active	NHS 111 Call Centre (North East Ambulance Service)	Benicia House, Goldcrest Way, Newburn Riverside, Newcastle upon Tyne NE15 8NY	RX6	155822940	ZH	59291550	2	NE4	4.92	Female	13T	Elswick	Newcastle upon Tyne	1	1	2	1	1	1	2	1	1	1	43	5	12	2	73	8	90	9	34	4	91	10	15	2	2	1	5	1	7	1	1	1		rejected	-	-
Active	NHS 111 Call Centre (North East Ambulance Service)	Benicia House, Goldcrest Way, Newburn Riverside, Newcastle upon Tyne NE15 8NY	RX6	155822949	DAB	59291556	21	DH8	15.14	Male	00J	Consett North	County Durham	35	4	31	4	22	3	48	5	19	2	92	10	39	4	70	7	64	7	59	6	87	9	55	6	48	5	46	5	42	5	17	2		rejected	-	-
Active	NHS 111 Call Centre (North East Ambulance Service)	Benicia House, Goldcrest Way, Newburn Riverside, Newcastle upon Tyne NE15 8NY	RX6	155823018	ALOB	59291574	38	TS8	58.21	Female	00M	Stainton & Thornton	Middlesbrough	40	4	61	7	39	4	71	8	24	3	40	4	5	1	72	8	62	7	70	7	16	2	79	8	88	9	53	6	73	8	73	8		rejected	-	-
Active	NHS 111 Call Centre (North East Ambulance Service)	Benicia House, Goldcrest Way, Newburn Riverside, Newcastle upon Tyne NE15 8NY	RX6	155824137	PSM	59291814	35	NE33	17.56	Male	00N	Biddick and All Saints	South Tyneside	12	2	9	1	5	1	32	4	9	1	60	6	36	4	53	6	53	6	42	5	100	10	21	3	45	5	23	3	14	2	13	2		rejected	-	-
Active	NHS 111 Call Centre (North East Ambulance Service)	Benicia House, Goldcrest Way, Newburn Riverside, Newcastle upon Tyne NE15 8NY	RX6	155832933	PJJ	59295021	34	DH5	25.16	Male	00P	Hetton	Sunderland	16	2	20	2	10	1	17	2	5	1	68	7	21	3	88	9	91	10	59	6	53	6	48	5	23	3	13	2	30	3	23	3		rejected	-	-
Active	NHS 111 Call Centre (North East Ambulance Service)	Benicia House, Goldcrest Way, Newburn Riverside, Newcastle upon Tyne NE15 8NY	RX6	155843208	LJB	59299533	9	LS27	136.45	Female	03C	Morley South	Leeds	12	2	18	2	17	2	5	1	13	2	60	6	43	5	4	1	4	1	27	3	91	10	23	3	2	1	17	2	25	3	15	2		rejected	-	-
Active	NHS 111 Call Centre (North East Ambulance Service)	Benicia House, Goldcrest Way, Newburn Riverside, Newcastle upon Tyne NE15 8NY	RX6	155844693	NJB	59300133	44	NE6	7.91	Male	13T	Byker	Newcastle upon Tyne	1	1	1	1	1	1	4	1	1	1	33	4	17	2	48	5	79	8	14	2	60	6	18	2	2	1	10	1	1	1	6	1		rejected	-	-
Active	NHS 111 Call Centre (North East Ambulance Service)	Benicia House, Goldcrest Way, Newburn Riverside, Newcastle upon Tyne NE15 8NY	RX6	155845257	SB	59300421	75	TS25	45.33	Female	00K	Foggy Furze	Hartlepool	68	7	70	7	43	5	70	7	42	5	91	10	55	6	90	9	93	10	61	7	46	5	99	10	85	9	54	6	75	8	68	7		rejected	-	-
Active	NHS 111 Call Centre (North East Ambulance Service)	Benicia House, Goldcrest Way, Newburn Riverside, Newcastle upon Tyne NE15 8NY	RX6	155847633	SML	59301450	50	TS23	47.39	Male	00K	Billingham North	Stockton-on-Tees	51	6	50	5	34	4	75	8	16	2	73	8	68	7	86	9	86	9	61	7	35	4	80	8	74	8	70	7	66	7	43	5		rejected	-	-
Active	NHS 111 Call Centre (North East Ambulance Service)	Benicia House, Goldcrest Way, Newburn Riverside, Newcastle upon Tyne NE15 8NY	RX6	155860530	RH	59306196	45	SR8	34.7	Male	00D	Horden	County Durham	23	3	27	3	10	1	25	3	10	1	83	9	41	5	94	10	87	9	82	9	61	7	61	7	49	5	13	2	26	3	50	5		rejected	-	-
Active	NHS 111 Call Centre (North East Ambulance Service)	Benicia House, Goldcrest Way, Newburn Riverside, Newcastle upon Tyne NE15 8NY	RX6	155864124	LMRM	59307699	6	NE38	15.45	Female	00P	Washington East	Sunderland	14	2	12	2	10	1	8	1	11	2	27	3	68	7	92	10	95	10	63	7	21	3	42	5	18	2	4	1	17	2	19	2		rejected	-	-
Active	NHS 111 Call Centre (North East Ambulance Service)	Benicia House, Goldcrest Way, Newburn Riverside, Newcastle upon Tyne NE15 8NY	RX6	155865255	IBD	59308170	42	DL13	32.62	Male	00D	Evenwood	County Durham	56	6	57	6	51	6	60	6	59	6	40	4	88	9	19	2	9	1	96	10	14	2	89	9	65	7	52	6	73	8	54	6		rejected	-	-
Active	NHS 111 Call Centre (North East Ambulance Service)	Benicia House, Goldcrest Way, Newburn Riverside, Newcastle upon Tyne NE15 8NY	RX6	155871783	IH	59310684	2	SR8	32.88	Female	00D	Peterlee East	County Durham	2	1	1	1	1	1	4	1	1	1	49	5	43	5	99	10	100	10	84	9	44	5	37	4	6	1	5	1	1	1	18	2		rejected	-	-
Active	NHS 111 Call Centre (North East Ambulance Service)	Benicia House, Goldcrest Way, Newburn Riverside, Newcastle upon Tyne NE15 8NY	RX6	155882934	LAMH	59314974	27	TS15	57.16	Female	00K	Yarm	Stockton-on-Tees	42	5	25	3	24	3	45	5	38	4	74	8	85	9	95	10	95	10	73	8	48	5	61	7	39	4	49	5	28	3	28	3		rejected	-	-
Active	NHS 111 Call Centre (North East Ambulance Service)	Benicia House, Goldcrest Way, Newburn Riverside, Newcastle upon Tyne NE15 8NY	RX6	155884776	TRB	59315637	3	TS21	36.41	Male	00D	Sedgefield	County Durham	44	5	44	5	26	3	54	6	20	2	80	8	48	5	96	10	92	10	81	9	45	5	76	8	62	7	44	5	46	5	66	7		rejected	-	-
Active	NHS 111 Call Centre (North East Ambulance Service)	Benicia House, Goldcrest Way, Newburn Riverside, Newcastle upon Tyne NE15 8NY	RX6	155886483	CN	59316294	8	DH9	10.87	Male	00J	Burnopfield and Dipton	County Durham	30	3	19	2	18	2	32	4	19	2	88	9	57	6	97	10	89	9	94	10	64	7	65	7	44	5	23	3	26	3	21	3		rejected	-	-
Active	NHS 111 Call Centre (North East Ambulance Service)	Benicia House, Goldcrest Way, Newburn Riverside, Newcastle upon Tyne NE15 8NY	RX6	155886654	LGPG	59316387	17	TS5	53.84	Male	00M	Newport	Middlesbrough	10	1	6	1	10	1	9	1	6	1	60	6	52	6	45	5	55	6	24	3	58	6	36	4	7	1	14	2	5	1	11	2		rejected	-	-
Active	NHS 111 Call Centre (North East Ambulance Service)	Benicia House, Goldcrest Way, Newburn Riverside, Newcastle upon Tyne NE15 8NY	RX6	155883327	AEP	59315118	4	NE22	19.29	Female	00L	Bedlington Central	Northumberland	74	8	56	6	58	6	55	6	59	6	83	9	90	9	99	10	95	10	91	10	50	5	73	8	49	5	58	6	50	5	69	7	Asda Pharmacy (Branch: 4955 - Blyth) - FNC48	completed	-	-
Active	NHS 111 Call Centre (North East Ambulance Service)	Benicia House, Goldcrest Way, Newburn Riverside, Newcastle upon Tyne NE15 8NY	RX6	155875017	CJB	59312022	23	NE32	14.88	Male	00N	Primrose	South Tyneside	17	2	15	2	8	1	26	3	10	1	37	4	48	5	91	10	97	10	60	6	48	5	25	3	20	2	33	4	17	2	24	3	Boustead Chemist - FNC81	completed	-	-
Active	NHS 111 Call Centre (North East Ambulance Service)	Benicia House, Goldcrest Way, Newburn Riverside, Newcastle upon Tyne NE15 8NY	RX6	155879454	SJF	59313657	27	TS3	57.46	Female	00M	Park End & Beckfield	Middlesbrough	8	1	5	1	7	1	7	1	8	1	63	7	15	2	84	9	86	9	58	6	66	7	34	4	15	2	4	1	2	1	16	2	Clevechem Ltd (Clevechem, Redcar) - FRQ88	completed	-	-
Active	NHS 111 Call Centre (North East Ambulance Service)	Benicia House, Goldcrest Way, Newburn Riverside, Newcastle upon Tyne NE15 8NY	RX6	155826153	JS	59292345	70	SR5	18.1	Female	00P	Castle	Sunderland	19	2	16	2	15	2	25	3	4	1	86	9	43	5	77	8	94	10	37	4	92	10	43	5	67	7	9	1	38	4	11	2	Davys Pharmacy - FRX14	completed	-	-
Active	NHS 111 Call Centre (North East Ambulance Service)	Benicia House, Goldcrest Way, Newburn Riverside, Newcastle upon Tyne NE15 8NY	RX6	155876109	KL	59312442	32	SR3	22.46	Male	00P	Silksworth	Sunderland	31	4	26	3	23	3	24	3	17	2	48	5	73	8	98	10	99	10	76	8	27	3	58	6	42	5	14	2	38	4	16	2	E Chaston Ltd (Silksworth Terrace) - FKV18	completed	-	-
Active	NHS 111 Call Centre (North East Ambulance Service)	Benicia House, Goldcrest Way, Newburn Riverside, Newcastle upon Tyne NE15 8NY	RX6	155826453	WL	59292444	72	TS7	60.65	Male	00M	Nunthorpe	Middlesbrough	87	9	94	10	86	9	93	10	50	5	48	5	53	6	97	10	94	10	82	9	16	2	95	10	96	10	84	9	99	10	87	9	F I Maguire (Marton Pharmacy) - FYK43	completed	-	-
Active	NHS 111 Call Centre (North East Ambulance Service)	Benicia House, Goldcrest Way, Newburn Riverside, Newcastle upon Tyne NE15 8NY	RX6	155823036	ED	59291580	1	NE10	11.55	Female	13T	Wardley and Leam Lane	Gateshead	21	3	17	2	13	2	22	3	10	1	65	7	49	5	95	10	97	10	69	7	76	8	31	4	43	5	11	2	26	3	16	2	Fairmans Pharmacy (Pelaw) - FX287	completed	-	-
Active	NHS 111 Call Centre (North East Ambulance Service)	Benicia House, Goldcrest Way, Newburn Riverside, Newcastle upon Tyne NE15 8NY	RX6	155868369	HCR	59309409	36	NE33	18.63	Female	00N	Beacon and Bents	South Tyneside	29	3	28	3	16	2	50	5	27	3	57	6	29	3	37	4	30	3	48	5	83	9	24	3	59	6	40	4	42	5	37	4	Flagg Court Pharmacy Ltd - FD823	completed	-	-
Active	NHS 111 Call Centre (North East Ambulance Service)	Benicia House, Goldcrest Way, Newburn Riverside, Newcastle upon Tyne NE15 8NY	RX6	155886837	MCM	59316456	2	NE33	18.01	Male	00N	West Park	South Tyneside	28	3	26	3	20	2	40	4	16	2	74	8	45	5	33	4	27	3	44	5	97	10	30	3	25	3	61	7	26	3	33	4	Galen Pharmacy Ltd - FC897	completed	-	-
Active	NHS 111 Call Centre (North East Ambulance Service)	Benicia House, Goldcrest Way, Newburn Riverside, Newcastle upon Tyne NE15 8NY	RX6	155823060	LAP	59291595	33	TS23	48.97	Male	00K	Billingham East	Stockton-on-Tees	25	3	22	3	17	2	12	2	22	3	70	7	45	5	94	10	96	10	68	7	42	5	63	7	11	2	14	2	20	2	40	4	Harry Hill Chemists (Harry Hill, Billingham) - FY661	completed	-	-
Active	NHS 111 Call Centre (North East Ambulance Service)	Benicia House, Goldcrest Way, Newburn Riverside, Newcastle upon Tyne NE15 8NY	RX6	155822883	AG	59291529	22	DH5	21.72	Female	00P	Copt Hill	Sunderland	23	3	21	3	14	2	27	3	11	2	79	8	24	3	97	10	96	10	80	8	58	6	57	6	29	3	26	3	22	3	37	4	Houghton pharmacy (Houghton-Le-Spring) - FXT71	completed	-	-
Active	NHS 111 Call Centre (North East Ambulance Service)	Benicia House, Goldcrest Way, Newburn Riverside, Newcastle upon Tyne NE15 8NY	RX6	155836494	PR	59296773	62	NE33	18.66	Female	00N	Westoe	South Tyneside	36	4	29	3	30	3	64	7	21	3	88	9	34	4	35	4	39	4	25	3	90	9	46	5	64	7	59	6	24	3	29	3	JM and W Darling Ltd - FTK31	completed	-	-
Active	NHS 111 Call Centre (North East Ambulance Service)	Benicia House, Goldcrest Way, Newburn Riverside, Newcastle upon Tyne NE15 8NY	RX6	155823090	AS	59291604	34	NE38	14.79	Female	00P	Washington Central	Sunderland	61	7	60	6	51	6	60	6	34	4	49	5	58	6	99	10	98	10	87	9	19	2	86	9	67	7	50	5	75	8	61	7	LloydsPharmacy (Branch: 6222 - The Galleries) - FXR97	completed	-	-
Active	NHS 111 Call Centre (North East Ambulance Service)	Benicia House, Goldcrest Way, Newburn Riverside, Newcastle upon Tyne NE15 8NY	RX6	155838525	ELO	59297664	28	NE38	15.1	Female	00P	Washington East	Sunderland	32	4	34	4	23	3	16	2	13	2	68	7	87	9	97	10	96	10	78	8	39	4	65	7	17	2	17	2	54	6	26	3	LloydsPharmacy (Branch: 6222 - The Galleries) - FXR97	completed	-	-
Active	NHS 111 Call Centre (North East Ambulance Service)	Benicia House, Goldcrest Way, Newburn Riverside, Newcastle upon Tyne NE15 8NY	RX6	155881968	EFD	59314575	20	CT2	448.63	Female	09E	Blean Forest	Canterbury	94	10	99	10	100	10	91	10	92	10	33	4	80	8	56	6	41	5	80	8	22	3	48	5	84	9	93	10	92	10	78	8	LloydsPharmacy (Branch: 6450 - Lloyds, Loftus) - FPY51	completed	-	-
Active	NHS 111 Call Centre (North East Ambulance Service)	Benicia House, Goldcrest Way, Newburn Riverside, Newcastle upon Tyne NE15 8NY	RX6	155841372	NJQ	59298828	44	NE33	17.37	Female	00N	Simonside and Rekendyke	South Tyneside	8	1	9	1	3	1	21	3	5	1	18	2	33	4	55	6	83	9	18	2	34	4	18	2	16	2	28	3	8	1	15	2	LloydsPharmacy (Branch: 6840 - New Green Street) - FFM95	completed	-	-
Active	NHS 111 Call Centre (North East Ambulance Service)	Benicia House, Goldcrest Way, Newburn Riverside, Newcastle upon Tyne NE15 8NY	RX6	155868129	MJS	59309310	4	TS25	47.07	Male	00K	Seaton	Hartlepool	38	4	32	4	24	3	33	4	26	3	95	10	54	6	88	9	87	9	65	7	65	7	84	9	37	4	29	3	39	4	29	3	LloydsPharmacy (Branch: 7000 - Lloyds, Wynyard Road) - FXH17	completed	-	-
Active	NHS 111 Call Centre (North East Ambulance Service)	Benicia House, Goldcrest Way, Newburn Riverside, Newcastle upon Tyne NE15 8NY	RX6	155882214	OMR	59314677	16	TS8	57.65	Female	00M	Ladgate	Middlesbrough	47	5	46	5	36	4	47	5	29	3	61	7	40	4	90	9	100	10	53	6	35	4	60	6	53	6	40	4	48	5	66	7	LloydsPharmacy (Branch: 7039 - lloyds, Midwifery Clinic, Coulby Newham) - FTA60	completed	-	-
Active	NHS 111 Call Centre (North East Ambulance Service)	Benicia House, Goldcrest Way, Newburn Riverside, Newcastle upon Tyne NE15 8NY	RX6	155835417	DMT	59296188	58	SR8	32.82	Female	00D	Peterlee West	County Durham	14	2	15	2	5	1	14	2	10	1	46	5	63	7	96	10	97	10	75	8	31	4	49	5	32	4	6	1	10	1	28	3	Lydon Pharmacy Group Ltd (Peterlee) - FCJ51	completed	-	-
Active	NHS 111 Call Centre (North East Ambulance Service)	Benicia House, Goldcrest Way, Newburn Riverside, Newcastle upon Tyne NE15 8NY	RX6	155830341	AG	59294007	65	TS4	56.86	Male	00M	Ladgate	Middlesbrough	10	1	6	1	6	1	11	2	8	1	67	7	48	5	83	9	83	9	60	6	69	7	36	4	15	2	10	1	8	1	11	2	Martonside Pharmacy (Martonside Way) - FHH95	completed	-	-
Active	NHS 111 Call Centre (North East Ambulance Service)	Benicia House, Goldcrest Way, Newburn Riverside, Newcastle upon Tyne NE15 8NY	RX6	155840397	DWM	59298441	75	TS27	36.45	Male	00D	Blackhalls	County Durham	27	3	33	4	20	2	27	3	5	1	91	10	40	4	87	9	77	8	79	8	72	8	63	7	44	5	16	2	42	5	30	3	Norchem Healthcare Ltd (T/A Meikle Ltd) - FVH83	completed	-	-
Active	NHS 111 Call Centre (North East Ambulance Service)	Benicia House, Goldcrest Way, Newburn Riverside, Newcastle upon Tyne NE15 8NY	RX6	155882436	LA	59314776	2	TS17	53.68	Female	00K	Mandale and Victoria	Stockton-on-Tees	10	1	7	1	8	1	11	2	9	1	78	8	15	2	78	8	77	8	58	6	62	7	52	6	13	2	10	1	6	1	8	1	Peter Milburn Pharmacy (Milburn, Thornaby) - FD778	completed	-	-
Active	NHS 111 Call Centre (North East Ambulance Service)	Benicia House, Goldcrest Way, Newburn Riverside, Newcastle upon Tyne NE15 8NY	RX6	155871171	AMS	59310453	20	TS19	49.34	Female	00K	Hardwick and Salters Lane	Stockton-on-Tees	22	3	21	3	11	2	26	3	11	2	73	8	35	4	95	10	99	10	67	7	47	5	61	7	32	4	21	3	24	3	24	3	Pharmacy 365 (365 High Street) - FMH02	completed	-	-
Active	NHS 111 Call Centre (North East Ambulance Service)	Benicia House, Goldcrest Way, Newburn Riverside, Newcastle upon Tyne NE15 8NY	RX6	155860452	ZM	59306181	1	TS4	54.56	Male	00M	Central	Middlesbrough	9	1	10	1	10	1	7	1	6	1	54	6	16	2	44	5	50	5	27	3	89	9	21	3	8	1	9	1	15	2	3	1	Rowlands Pharmacy (Branch: 1426 - Rowlands, Borough Rd,) - FVR34	completed	-	-
Active	NHS 111 Call Centre (North East Ambulance Service)	Benicia House, Goldcrest Way, Newburn Riverside, Newcastle upon Tyne NE15 8NY	RX6	155867592	BKW	59309091	2	TS3	54.61	Male	00M	North Ormesby	Middlesbrough	1	1	1	1	1	1	2	1	1	1	76	8	1	1	17	2	17	2	23	3	97	10	31	4	2	1	3	1	1	1	6	1	Rowlands Pharmacy (Branch: 1426 - Rowlands, Borough Rd,) - FVR34	completed	-	-
Active	NHS 111 Call Centre (North East Ambulance Service)	Benicia House, Goldcrest Way, Newburn Riverside, Newcastle upon Tyne NE15 8NY	RX6	155845167	CME	59300370	18	SR5	18.52	Male	00P	Castle	Sunderland	17	2	19	2	8	1	20	2	5	1	75	8	52	6	78	8	93	10	39	4	77	8	39	4	48	5	8	1	17	2	24	3	South Hylton Pharmacy - FAC25	completed	-	-
Active	NHS 111 Call Centre (North East Ambulance Service)	Benicia House, Goldcrest Way, Newburn Riverside, Newcastle upon Tyne NE15 8NY	RX6	155835078	AF	59295999	11	SR3	20.6	Female	00P	Sandhill	Sunderland	16	2	13	2	9	1	21	3	7	1	78	8	40	4	83	9	98	10	43	5	67	7	48	5	47	5	9	1	27	3	9	1	Tullochs Pharmacy - FNW79	completed	-	-
Active	NHS 111 Call Centre (North East Ambulance Service)	Benicia House, Goldcrest Way, Newburn Riverside, Newcastle upon Tyne NE15 8NY	RX6	155864511	HD	59307849	3	NE25	16.59	Female	00L	Holywell	Northumberland	38	4	30	3	23	3	51	6	27	3	44	5	58	6	96	10	99	10	72	8	26	3	56	6	67	7	37	4	30	3	33	4	Well (Branch: 200124 - Seaton Delaval - Astley Road) - FVT51	completed	-	-
Active	NHS 111 Call Centre (North East Ambulance Service)	Benicia House, Goldcrest Way, Newburn Riverside, Newcastle upon Tyne NE15 8NY	RX6	155829744	PAW	59293815	48	SR8	33.47	Male	00D	Peterlee West	County Durham	26	3	28	3	14	2	29	3	12	2	63	7	52	6	86	9	83	9	67	7	39	4	58	6	39	4	22	3	35	4	31	4	Well (Branch: 200437 - Peterlee - The Chare) - FVF01	completed	-	-
Active	NHS 111 Call Centre (North East Ambulance Service)	Benicia House, Goldcrest Way, Newburn Riverside, Newcastle upon Tyne NE15 8NY	RX6	155843622	ARJ	59299698	2	SR8	33.34	Female	00D	Peterlee West	County Durham	26	3	28	3	14	2	29	3	12	2	63	7	52	6	86	9	83	9	67	7	39	4	58	6	39	4	22	3	35	4	31	4	Well (Branch: 200437 - Peterlee - The Chare) - FVF01	completed	-	-
Active	NHS 111 Call Centre (North East Ambulance Service)	Benicia House, Goldcrest Way, Newburn Riverside, Newcastle upon Tyne NE15 8NY	RX6	155862828	GW	59307204	5	TS19	50.51	Female	00K	Newtown	Stockton-on-Tees	1	1	1	1	1	1	2	1	2	1	49	5	20	2	84	9	93	10	49	5	57	6	29	3	2	1	4	1	1	1	3	1	Well (Branch: 200737 - Stockton - Bishopton Lane) - FMP31	completed	-	-
Active	NHS 111 Call Centre (North East Ambulance Service)	Benicia House, Goldcrest Way, Newburn Riverside, Newcastle upon Tyne NE15 8NY	RX6	155844045	EGS	59299845	2	TS6	58.41	Female	00M	Teesville	Redcar and Cleveland	17	2	18	2	15	2	17	2	5	1	91	10	16	2	96	10	93	10	81	9	66	7	70	7	24	3	12	2	26	3	21	3	Whale Hill Pharmacy (Whale Hill, Eston) - FKC49	completed	-	-
Active	NHS 111 Call Centre (North East Ambulance Service)	Benicia House, Goldcrest Way, Newburn Riverside, Newcastle upon Tyne NE15 8NY	RX6	155895531	RSC	59319168	24	DH9	12.17	Female	00J	Stanley	County Durham	15	2	8	1	9	1	12	2	11	2	81	9	57	6	99	10	96	10	90	9	67	7	51	6	12	2	13	2	7	1	15	2		rejected	-	-
Active	NHS 111 Call Centre (North East Ambulance Service)	Benicia House, Goldcrest Way, Newburn Riverside, Newcastle upon Tyne NE15 8NY	RX6	155899527	AH	59320599	2	NE22	21.28	Female	00L	Sleekburn	Northumberland	14	2	11	2	7	1	7	1	11	2	81	9	74	8	85	9	87	9	58	6	88	9	39	4	5	1	11	2	12	2	22	3		rejected	-	-
Active	NHS 111 Call Centre (North East Ambulance Service)	Benicia House, Goldcrest Way, Newburn Riverside, Newcastle upon Tyne NE15 8NY	RX6	155900625	LCH	59321043	4	TS19	49.15	Male	00K	Hardwick and Salters Lane	Stockton-on-Tees	4	1	3	1	3	1	1	1	7	1	76	8	14	2	99	10	97	10	84	9	76	8	41	5	2	1	3	1	3	1	11	2		rejected	-	-
Active	NHS 111 Call Centre (North East Ambulance Service)	Benicia House, Goldcrest Way, Newburn Riverside, Newcastle upon Tyne NE15 8NY	RX6	155901063	JSH	59321187	57	TS26	42.85	Female	00K	Jesmond	Hartlepool	29	3	21	3	18	2	39	4	17	2	73	8	43	5	80	8	99	10	37	4	36	4	79	8	36	4	41	5	20	2	14	2		rejected	-	-
Active	NHS 111 Call Centre (North East Ambulance Service)	Benicia House, Goldcrest Way, Newburn Riverside, Newcastle upon Tyne NE15 8NY	RX6	155908485	ICH	59323893	22	NE6	8.63	Female	13T	South Heaton	Newcastle upon Tyne	46	5	49	5	48	5	64	7	14	2	74	8	47	5	36	4	39	4	27	3	91	10	32	4	45	5	84	9	40	4	22	3		rejected	-	-
Active	NHS 111 Call Centre (North East Ambulance Service)	Benicia House, Goldcrest Way, Newburn Riverside, Newcastle upon Tyne NE15 8NY	RX6	155921142	MM	59328708	67	TS7	58.94	Male	00M	Marton East	Middlesbrough	83	9	82	9	78	8	73	8	43	5	72	8	67	7	88	9	96	10	53	6	35	4	78	8	64	7	78	8	81	9	73	8		rejected	-	-
Active	NHS 111 Call Centre (North East Ambulance Service)	Benicia House, Goldcrest Way, Newburn Riverside, Newcastle upon Tyne NE15 8NY	RX6	155921706	MM	59328882	57	TS7	58.94	Male	00M	Marton East	Middlesbrough	83	9	82	9	78	8	73	8	43	5	72	8	67	7	88	9	96	10	53	6	35	4	78	8	64	7	78	8	81	9	73	8		rejected	-	-
Active	NHS 111 Call Centre (North East Ambulance Service)	Benicia House, Goldcrest Way, Newburn Riverside, Newcastle upon Tyne NE15 8NY	RX6	155922192	MM	59329017	1	TS7	58.94	Male	00M	Marton East	Middlesbrough	83	9	82	9	78	8	73	8	43	5	72	8	67	7	88	9	96	10	53	6	35	4	78	8	64	7	78	8	81	9	73	8		rejected	-	-
Active	NHS 111 Call Centre (North East Ambulance Service)	Benicia House, Goldcrest Way, Newburn Riverside, Newcastle upon Tyne NE15 8NY	RX6	155939442	RR	59334882	4	NE24	19.51	Female	00L	Newsham	Northumberland	14	2	15	2	7	1	18	2	16	2	45	5	13	2	78	8	89	9	43	5	37	4	40	4	19	2	17	2	8	1	34	4		rejected	-	-
Active	NHS 111 Call Centre (North East Ambulance Service)	Benicia House, Goldcrest Way, Newburn Riverside, Newcastle upon Tyne NE15 8NY	RX6	155947059	JM	59337951	41	SR8	33.15	Female	00D	Peterlee West	County Durham	25	3	21	3	11	2	37	4	20	2	35	4	52	6	95	10	96	10	72	8	17	2	64	7	52	6	25	3	15	2	44	5		rejected	-	-
Active	NHS 111 Call Centre (North East Ambulance Service)	Benicia House, Goldcrest Way, Newburn Riverside, Newcastle upon Tyne NE15 8NY	RX6	155947248	LMB	59338047	29	TS18	51.4	Male	00K	Stockton Town Centre	Stockton-on-Tees	2	1	2	1	1	1	7	1	2	1	77	8	11	2	52	6	61	7	29	3	95	10	33	4	15	2	4	1	14	2	2	1		rejected	-	-
Active	NHS 111 Call Centre (North East Ambulance Service)	Benicia House, Goldcrest Way, Newburn Riverside, Newcastle upon Tyne NE15 8NY	RX6	155947620	MJRL	59338266	3	NE31	13.09	Male	00N	Hebburn South	South Tyneside	10	1	13	2	5	1	17	2	3	1	46	5	44	5	89	9	99	10	53	6	73	8	21	3	19	2	17	2	23	3	16	2		rejected	-	-
Active	NHS 111 Call Centre (North East Ambulance Service)	Benicia House, Goldcrest Way, Newburn Riverside, Newcastle upon Tyne NE15 8NY	RX6	155947626	DMJ	59338269	30	DH7	22.09	Male	00J	Deerness	County Durham	12	2	7	1	8	1	14	2	12	2	20	2	56	6	98	10	96	10	85	9	16	2	43	5	15	2	15	2	7	1	18	2		rejected	-	-
Active	NHS 111 Call Centre (North East Ambulance Service)	Benicia House, Goldcrest Way, Newburn Riverside, Newcastle upon Tyne NE15 8NY	RX6	155895315	SAM	59319060	24	SR2	24.4	Male	00P	Ryhope	Sunderland	36	4	36	4	21	3	39	4	16	2	76	8	59	6	91	10	100	10	56	6	44	5	68	7	48	5	31	4	41	5	34	4	Asda Pharmacy (Grangetown) - FXD93	completed	-	-
Active	NHS 111 Call Centre (North East Ambulance Service)	Benicia House, Goldcrest Way, Newburn Riverside, Newcastle upon Tyne NE15 8NY	RX6	155921193	RJB	59328735	5	NE32	14.32	Male	00N	Primrose	South Tyneside	31	4	21	3	20	2	36	4	18	2	59	6	75	8	88	9	86	9	66	7	79	8	26	3	44	5	29	3	31	4	22	3	Chemcare Ltd (89 Edinburgh Road) - FK575	completed	-	-
Active	NHS 111 Call Centre (North East Ambulance Service)	Benicia House, Goldcrest Way, Newburn Riverside, Newcastle upon Tyne NE15 8NY	RX6	155895285	MIG	59319045	86	IP14	361.84	Female	06L	The Stonhams	Mid Suffolk	69	7	93	10	92	10	74	8	96	10	9	1	71	8	17	2	8	1	100	10	3	1	93	10	69	7	73	8	92	10	95	10	Cleadon Park Pharmacy - FP823	completed	-	-
Active	NHS 111 Call Centre (North East Ambulance Service)	Benicia House, Goldcrest Way, Newburn Riverside, Newcastle upon Tyne NE15 8NY	RX6	155904831	AM	59322591	34	SR3	21.21	Female	00P	St Chad's	Sunderland	81	9	85	9	64	7	90	9	38	4	45	5	100	10	99	10	100	10	81	9	15	2	95	10	99	10	77	8	88	9	83	9	E Chaston Ltd (Silksworth Terrace) - FKV18	completed	-	-
Active	NHS 111 Call Centre (North East Ambulance Service)	Benicia House, Goldcrest Way, Newburn Riverside, Newcastle upon Tyne NE15 8NY	RX6	155906151	AP	59323026	66	TS8	60.24	Female	00M	Marton West	Middlesbrough	87	9	92	10	89	9	95	10	48	5	25	3	94	10	100	10	101	11	84	9	8	1	98	10	95	10	88	9	93	10	73	8	F I Maguire (Marton Pharmacy) - FYK43	completed	-	-
Active	NHS 111 Call Centre (North East Ambulance Service)	Benicia House, Goldcrest Way, Newburn Riverside, Newcastle upon Tyne NE15 8NY	RX6	155945682	HL	59337342	2	NE10	10.84	Male	13T	Pelaw and Heworth	Gateshead	28	3	27	3	19	2	22	3	26	3	35	4	39	4	92	10	99	10	59	6	32	4	36	4	17	2	28	3	26	3	38	4	Fairmans Pharmacy (Pelaw) - FX287	completed	-	-
Active	NHS 111 Call Centre (North East Ambulance Service)	Benicia House, Goldcrest Way, Newburn Riverside, Newcastle upon Tyne NE15 8NY	RX6	155889945	ST	59317398	40	CB22	339.87	Male	06H	Sawston	South Cambridgeshire	93	10	94	10	92	10	51	6	90	9	45	5	100	10	95	10	85	9	91	10	18	2	83	9	41	5	59	6	90	9	94	10	Harry Hill Chemists (Harry Hill, Billingham) - FY661	completed	-	-
Active	NHS 111 Call Centre (North East Ambulance Service)	Benicia House, Goldcrest Way, Newburn Riverside, Newcastle upon Tyne NE15 8NY	RX6	155902407	EM	59321694	18	TS5	55.42	Female	00M	Acklam	Middlesbrough	76	8	78	8	64	7	66	7	53	6	84	9	50	5	70	7	75	8	44	5	45	5	82	9	62	7	65	7	74	8	84	9	Harry Hill Chemists (Harry Hill, Billingham) - FY661	completed	-	-
Active	NHS 111 Call Centre (North East Ambulance Service)	Benicia House, Goldcrest Way, Newburn Riverside, Newcastle upon Tyne NE15 8NY	RX6	155890311	JGG	59317512	64	DH5	21.36	Male	00P	Copt Hill	Sunderland	23	3	21	3	14	2	27	3	11	2	79	8	24	3	97	10	96	10	80	8	58	6	57	6	29	3	26	3	22	3	37	4	Houghton pharmacy (Houghton-Le-Spring) - FXT71	completed	-	-
Active	NHS 111 Call Centre (North East Ambulance Service)	Benicia House, Goldcrest Way, Newburn Riverside, Newcastle upon Tyne NE15 8NY	RX6	155893623	DZA	59318478	45	NE34	18.75	Male	00N	West Park	South Tyneside	83	9	76	8	63	7	91	10	42	5	82	9	90	9	89	9	94	10	57	6	51	6	70	7	98	10	79	8	86	9	69	7	JM and W Darling Ltd - FTK31	completed	-	-
Active	NHS 111 Call Centre (North East Ambulance Service)	Benicia House, Goldcrest Way, Newburn Riverside, Newcastle upon Tyne NE15 8NY	RX6	155922573	RJS	59329161	42	DH4	20.84	Female	00P	Houghton	Sunderland	72	8	71	8	53	6	72	8	42	5	64	7	71	8	95	10	93	10	78	8	25	3	91	10	88	9	54	6	74	8	76	8	Kepier Pharmacy - FCG10	completed	-	-
Active	NHS 111 Call Centre (North East Ambulance Service)	Benicia House, Goldcrest Way, Newburn Riverside, Newcastle upon Tyne NE15 8NY	RX6	155945874	TGP	59337408	3	NE31	11.9	Male	00N	Hebburn North	South Tyneside	34	4	30	3	24	3	55	6	15	2	66	7	37	4	74	8	87	9	39	4	57	6	42	5	52	6	54	6	41	5	17	2	LloydsPharmacy (Branch: 6197 - Hebburn) - FJH08	completed	-	-
Active	NHS 111 Call Centre (North East Ambulance Service)	Benicia House, Goldcrest Way, Newburn Riverside, Newcastle upon Tyne NE15 8NY	RX6	155908800	AER	59323992	21	DH3	17.94	Female	00J	Lumley	County Durham	40	4	38	4	22	3	33	4	19	2	94	10	87	9	98	10	96	10	85	9	84	9	61	7	38	4	29	3	38	4	61	7	LloydsPharmacy (Branch: 6226 - Bewick Road) - FDL28	completed	-	-
Active	NHS 111 Call Centre (North East Ambulance Service)	Benicia House, Goldcrest Way, Newburn Riverside, Newcastle upon Tyne NE15 8NY	RX6	155893254	RES	59318361	27	SR5	21.19	Female	00P	Fulwell	Sunderland	81	9	82	9	55	6	83	9	45	5	94	10	67	7	92	10	96	10	62	7	55	6	95	10	84	9	75	8	85	9	81	9	LloydsPharmacy (Branch: 6838 - Sea Road) - FCH62	completed	-	-
Active	NHS 111 Call Centre (North East Ambulance Service)	Benicia House, Goldcrest Way, Newburn Riverside, Newcastle upon Tyne NE15 8NY	RX6	155890089	LO	59317440	43	NE38	15.22	Female	00P	Washington East	Sunderland	7	1	4	1	6	1	5	1	13	2	27	3	48	5	88	9	99	10	49	5	20	2	44	5	7	1	5	1	1	1	16	2	LloydsPharmacy (Branch: 6842 - Barmston) - FEF07	completed	-	-
Active	NHS 111 Call Centre (North East Ambulance Service)	Benicia House, Goldcrest Way, Newburn Riverside, Newcastle upon Tyne NE15 8NY	RX6	155914023	APM	59325933	6	NE38	15.65	Male	00P	Washington East	Sunderland	66	7	70	7	64	7	65	7	49	5	12	2	89	9	99	10	99	10	85	9	4	1	93	10	75	8	52	6	73	8	48	5	LloydsPharmacy (Branch: 6842 - Barmston) - FEF07	completed	-	-
Active	NHS 111 Call Centre (North East Ambulance Service)	Benicia House, Goldcrest Way, Newburn Riverside, Newcastle upon Tyne NE15 8NY	RX6	155911005	GE	59324874	16	SR5	21.13	Female	00P	Southwick	Sunderland	9	1	9	1	4	1	9	1	5	1	47	5	41	5	97	10	97	10	78	8	35	4	44	5	14	2	6	1	14	2	16	2	LloydsPharmacy (Branch: 7034 - Southwick Health Centre) - FNL90	completed	-	-
Active	NHS 111 Call Centre (North East Ambulance Service)	Benicia House, Goldcrest Way, Newburn Riverside, Newcastle upon Tyne NE15 8NY	RX6	155944653	JJS	59336838	2	SR5	18.06	Male	00P	Redhill	Sunderland	4	1	3	1	3	1	9	1	3	1	50	5	10	1	89	9	100	10	52	6	49	5	34	4	26	3	3	1	4	1	4	1	LloydsPharmacy in Sainsburys (Branch: 5233 - Sunderland North) - FPC16	completed	-	-
Active	NHS 111 Call Centre (North East Ambulance Service)	Benicia House, Goldcrest Way, Newburn Riverside, Newcastle upon Tyne NE15 8NY	RX6	155919300	BDN	59328051	74	DH1	23.68	Male	00J	Belmont	County Durham	41	5	39	4	28	3	36	4	20	2	70	7	72	8	85	9	94	10	49	5	50	5	54	6	25	3	52	6	45	5	39	4	M Whitfield Ltd (Gilesgate) - FTT54	completed	-	-
Active	NHS 111 Call Centre (North East Ambulance Service)	Benicia House, Goldcrest Way, Newburn Riverside, Newcastle upon Tyne NE15 8NY	RX6	155945181	YPK	59337069	2	NE34	17.21	Female	00N	Biddick and All Saints	South Tyneside	5	1	3	1	3	1	12	2	2	1	31	4	65	7	90	9	100	10	52	6	63	7	16	2	14	2	12	2	2	1	14	2	Neil Pharmacy - FQW18	completed	-	-
Active	NHS 111 Call Centre (North East Ambulance Service)	Benicia House, Goldcrest Way, Newburn Riverside, Newcastle upon Tyne NE15 8NY	RX6	155890662	LS	59317605	64	DL14	33.68	Female	00D	Evenwood	County Durham	43	5	39	4	25	3	58	6	18	2	78	8	71	8	100	10	97	10	94	10	41	5	77	8	70	7	45	5	47	5	42	5	Newham Pharmacy (Newham, Hardwick) - FKX72	completed	-	-
Active	NHS 111 Call Centre (North East Ambulance Service)	Benicia House, Goldcrest Way, Newburn Riverside, Newcastle upon Tyne NE15 8NY	RX6	155935647	EVM	59333649	10	TS10	57.69	Female	00M	Coatham	Redcar and Cleveland	14	2	11	2	13	2	16	2	19	2	99	10	15	2	15	2	9	1	59	6	85	9	83	9	7	1	34	4	11	2	20	2	Park Avenue Pharmacy Ltd (Park Avenue, Redcar) - FVM18	completed	-	-
Active	NHS 111 Call Centre (North East Ambulance Service)	Benicia House, Goldcrest Way, Newburn Riverside, Newcastle upon Tyne NE15 8NY	RX6	155872245	KH	59310849	28	DL3	48.49	Female	00C	Cockerton	Darlington	15	2	9	1	7	1	18	2	8	1	83	9	57	6	88	9	82	9	72	8	57	6	63	7	35	4	9	1	13	2	15	2	Rowlands Pharmacy (Branch: 1242 - West Auckland Road) - FWT02	completed	-	-
Active	NHS 111 Call Centre (North East Ambulance Service)	Benicia House, Goldcrest Way, Newburn Riverside, Newcastle upon Tyne NE15 8NY	RX6	155932872	OGK	59332785	8	TS23	48.6	Female	00K	Billingham Central	Stockton-on-Tees	25	3	23	3	19	2	14	2	22	3	91	10	37	4	63	7	60	6	50	5	82	9	56	6	7	1	27	3	25	3	28	3	Rowlands Pharmacy (Branch: 1539 - Rowlands, Queensway, Billingham) - FQ293	completed	-	-
Active	NHS 111 Call Centre (North East Ambulance Service)	Benicia House, Goldcrest Way, Newburn Riverside, Newcastle upon Tyne NE15 8NY	RX6	155890752	DAB	59317617	40	SR4	19.62	Male	00P	Sandhill	Sunderland	74	8	68	7	54	6	63	7	42	5	90	9	82	9	97	10	99	10	74	8	50	5	87	9	81	9	45	5	64	7	70	7	Snowdons Pharmacy - FMJ33	completed	-	-
Active	NHS 111 Call Centre (North East Ambulance Service)	Benicia House, Goldcrest Way, Newburn Riverside, Newcastle upon Tyne NE15 8NY	RX6	155907150	NM	59323377	32	TS26	42.98	Female	00K	Jesmond	Hartlepool	21	3	17	2	11	2	30	3	11	2	53	6	47	5	96	10	97	10	72	8	24	3	74	8	38	4	23	3	25	3	20	2	Victoria Pharmacy Ltd (Victoria, Health Centre) - FL686	completed	-	-
Active	NHS 111 Call Centre (North East Ambulance Service)	Benicia House, Goldcrest Way, Newburn Riverside, Newcastle upon Tyne NE15 8NY	RX6	155918037	KV	59327526	51	NE25	16.04	Female	00L	Holywell	Northumberland	36	4	33	4	19	2	48	5	28	3	86	9	51	6	41	5	40	4	36	4	95	10	41	5	52	6	43	5	34	4	46	5	Well (Branch: 200124 - Seaton Delaval - Astley Road) - FVT51	completed	-	-
Active	NHS 111 Call Centre (North East Ambulance Service)	Benicia House, Goldcrest Way, Newburn Riverside, Newcastle upon Tyne NE15 8NY	RX6	155895168	JWM	59319000	11	TS18	51.99	Male	00K	Hartburn	Stockton-on-Tees	94	10	81	9	80	8	93	10	71	8	85	9	83	9	94	10	95	10	71	8	39	4	98	10	89	9	91	10	83	9	84	9	Whitworth Chemists (Whitworth's, Varo Tce, Stockton) - FJ568	completed	-	-
Active	NHS 111 Call Centre (North East Ambulance Service)	Benicia House, Goldcrest Way, Newburn Riverside, Newcastle upon Tyne NE15 8NY	RX6	155930733	KM	59332026	36	TS18	52.07	Male	00K	Parkfield and Oxbridge	Stockton-on-Tees	1	1	1	1	1	1	3	1	1	1	62	7	4	1	9	1	9	1	22	3	82	9	26	3	2	1	9	1	7	1	3	1	Whitworth Chemists (Whitworth's, Varo Tce, Stockton) - FJ568	completed	-	-
Active	NHS 111 Call Centre (North East Ambulance Service)	Benicia House, Goldcrest Way, Newburn Riverside, Newcastle upon Tyne NE15 8NY	RX6	155949702	CMW	59339016	23	NE3	7.97	Male	13T	East Gosforth	Newcastle upon Tyne	72	8	60	6	60	6	87	9	39	4	83	9	71	8	70	7	86	9	34	4	49	5	74	8	84	9	85	9	79	8	48	5		rejected	-	-
Active	NHS 111 Call Centre (North East Ambulance Service)	Benicia House, Goldcrest Way, Newburn Riverside, Newcastle upon Tyne NE15 8NY	RX6	155950239	LYC	59339193	5	NE5	3.66	Female	13T	Blakelaw	Newcastle upon Tyne	32	4	24	3	25	3	32	4	26	3	94	10	29	3	63	7	66	7	44	5	95	10	55	6	35	4	29	3	27	3	29	3		rejected	-	-
Active	NHS 111 Call Centre (North East Ambulance Service)	Benicia House, Goldcrest Way, Newburn Riverside, Newcastle upon Tyne NE15 8NY	RX6	155952585	DJT	59340054	73	TS10	59.44	Female	00M	Eston	Redcar and Cleveland	26	3	26	3	21	3	37	4	10	1	57	6	24	3	90	9	83	9	77	8	22	3	88	9	31	4	43	5	9	1	43	5		rejected	-	-
Active	NHS 111 Call Centre (North East Ambulance Service)	Benicia House, Goldcrest Way, Newburn Riverside, Newcastle upon Tyne NE15 8NY	RX6	155954904	AW	59340894	48	TS25	45.91	Female	00K	Fens and Rossmere	Hartlepool	32	4	29	3	20	2	36	4	14	2	79	8	46	5	91	10	86	9	74	8	42	5	78	8	47	5	28	3	52	6	21	3		rejected	-	-
Active	NHS 111 Call Centre (North East Ambulance Service)	Benicia House, Goldcrest Way, Newburn Riverside, Newcastle upon Tyne NE15 8NY	RX6	155958381	JP	59342274	16	BF1	-	Male	-	-	-	-	-	-	-	-	-	-	-	-	-	-	-	-	-	-	-	-	-	-	-	-	-	-	-	-	-	-	-	-	-	-	-		rejected	-	-
Active	NHS 111 Call Centre (North East Ambulance Service)	Benicia House, Goldcrest Way, Newburn Riverside, Newcastle upon Tyne NE15 8NY	RX6	155959050	HFO	59342565	36	TS5	55.07	Female	00M	Linthorpe	Middlesbrough	66	7	57	6	51	6	80	8	46	5	91	10	39	4	79	8	93	10	41	5	55	6	83	9	82	9	72	8	54	6	71	8		rejected	-	-
Active	NHS 111 Call Centre (North East Ambulance Service)	Benicia House, Goldcrest Way, Newburn Riverside, Newcastle upon Tyne NE15 8NY	RX6	155962737	KS	59344128	29	DH4	16.68	Female	00P	Washington East	Sunderland	81	9	72	8	67	7	81	9	46	5	60	6	86	9	99	10	98	10	83	9	23	3	92	10	85	9	72	8	76	8	53	6		rejected	-	-
Active	NHS 111 Call Centre (North East Ambulance Service)	Benicia House, Goldcrest Way, Newburn Riverside, Newcastle upon Tyne NE15 8NY	RX6	155965578	AK	59345202	18	TS17	54.94	Female	00K	Stainsby Hill	Stockton-on-Tees	69	7	64	7	51	6	54	6	42	5	87	9	85	9	86	9	90	9	55	6	46	5	89	9	76	8	36	4	68	7	64	7		rejected	-	-
Active	NHS 111 Call Centre (North East Ambulance Service)	Benicia House, Goldcrest Way, Newburn Riverside, Newcastle upon Tyne NE15 8NY	RX6	155966400	SLW	59345544	25	SR5	17.09	Female	00P	Castle	Sunderland	18	2	11	2	14	2	17	2	11	2	46	5	47	5	84	9	100	10	42	5	38	4	40	4	45	5	7	1	17	2	9	1		rejected	-	-
Active	NHS 111 Call Centre (North East Ambulance Service)	Benicia House, Goldcrest Way, Newburn Riverside, Newcastle upon Tyne NE15 8NY	RX6	155969841	LG	59346759	3	TS19	49.24	Male	00K	Bishopsgarth and Elm Tree	Stockton-on-Tees	53	6	60	6	49	5	51	6	34	4	77	8	16	2	88	9	82	9	72	8	35	4	89	9	50	5	49	5	69	7	51	6		rejected	-	-
Active	NHS 111 Call Centre (North East Ambulance Service)	Benicia House, Goldcrest Way, Newburn Riverside, Newcastle upon Tyne NE15 8NY	RX6	155976174	TAW	59349186	45	SR2	24.49	Female	00P	Ryhope	Sunderland	23	3	18	2	16	2	27	3	8	1	91	10	57	6	88	9	86	9	66	7	97	10	47	5	27	3	27	3	19	2	18	2		rejected	-	-
Active	NHS 111 Call Centre (North East Ambulance Service)	Benicia House, Goldcrest Way, Newburn Riverside, Newcastle upon Tyne NE15 8NY	RX6	155980890	KC	59350851	49	TS24	44.25	Male	00K	Jesmond	Hartlepool	3	1	2	1	2	1	12	2	3	1	84	9	15	2	71	8	85	9	36	4	65	7	58	6	15	2	9	1	2	1	13	2		rejected	-	-
Active	NHS 111 Call Centre (North East Ambulance Service)	Benicia House, Goldcrest Way, Newburn Riverside, Newcastle upon Tyne NE15 8NY	RX6	155982510	KLJ	59351448	39	TS4	55.07	Female	00M	Longlands & Beechwood	Middlesbrough	2	1	5	1	2	1	6	1	1	1	42	5	4	1	78	8	96	10	37	4	50	5	28	3	6	1	7	1	11	2	2	1		rejected	-	-
Active	NHS 111 Call Centre (North East Ambulance Service)	Benicia House, Goldcrest Way, Newburn Riverside, Newcastle upon Tyne NE15 8NY	RX6	155989119	IPW	59353620	54	M41	174.21	Male	02A	Urmston	Trafford	52	6	53	6	46	5	75	8	27	3	79	8	48	5	33	4	23	3	58	6	69	7	47	5	79	8	67	7	74	8	29	3		rejected	-	-
Active	NHS 111 Call Centre (North East Ambulance Service)	Benicia House, Goldcrest Way, Newburn Riverside, Newcastle upon Tyne NE15 8NY	RX6	155997969	TSH	59356602	8	NE63	23.97	Male	00L	Haydon	Northumberland	91	10	96	10	78	8	75	8	64	7	52	6	95	10	97	10	100	10	73	8	17	2	100	10	71	8	73	8	95	10	94	10		rejected	-	-
Active	NHS 111 Call Centre (North East Ambulance Service)	Benicia House, Goldcrest Way, Newburn Riverside, Newcastle upon Tyne NE15 8NY	RX6	156004407	CSM	59358828	18	TS5	54.61	Female	00M	Ayresome	Middlesbrough	53	6	52	6	44	5	45	5	29	3	77	8	57	6	64	7	79	8	31	4	48	5	66	7	56	6	34	4	55	6	59	6		rejected	-	-
Active	NHS 111 Call Centre (North East Ambulance Service)	Benicia House, Goldcrest Way, Newburn Riverside, Newcastle upon Tyne NE15 8NY	RX6	156004572	AJB	59358894	22	DH2	16.19	Female	00J	Chester-le-Street South	County Durham	90	9	92	10	68	7	88	9	56	6	63	7	97	10	100	10	100	10	94	10	24	3	95	10	98	10	73	8	91	10	93	10		rejected	-	-
Active	NHS 111 Call Centre (North East Ambulance Service)	Benicia House, Goldcrest Way, Newburn Riverside, Newcastle upon Tyne NE15 8NY	RX6	156004947	MO	59359014	41	NE33	18.24	Female	00N	Westoe	South Tyneside	11	2	14	2	8	1	21	3	3	1	36	4	28	3	50	5	76	8	16	2	64	7	18	2	18	2	25	3	32	4	8	1		rejected	-	-
Active	NHS 111 Call Centre (North East Ambulance Service)	Benicia House, Goldcrest Way, Newburn Riverside, Newcastle upon Tyne NE15 8NY	RX6	156006537	BMW	59359779	19	DH7	19.19	Male	00J	Esh and Witton Gilbert	County Durham	75	8	67	7	59	6	76	8	43	5	99	10	57	6	86	9	70	7	94	10	87	9	82	9	75	8	72	8	72	8	55	6		rejected	-	-
Active	NHS 111 Call Centre (North East Ambulance Service)	Benicia House, Goldcrest Way, Newburn Riverside, Newcastle upon Tyne NE15 8NY	RX6	155960352	LDM	59343177	12	NE22	21.48	Male	00L	Sleekburn	Northumberland	14	2	11	2	7	1	7	1	11	2	81	9	74	8	85	9	87	9	58	6	88	9	39	4	5	1	11	2	12	2	22	3	Asda Pharmacy (Branch: 4955 - Blyth) - FNC48	completed	-	-
Active	NHS 111 Call Centre (North East Ambulance Service)	Benicia House, Goldcrest Way, Newburn Riverside, Newcastle upon Tyne NE15 8NY	RX6	156001470	LMM	59357853	33	DL16	30.66	Female	00D	Spennymoor	County Durham	28	3	24	3	20	2	31	4	14	2	85	9	29	3	92	10	81	9	90	9	68	7	56	6	28	3	33	4	30	3	20	2	Asda Pharmacy (Branch: 4987 - Spennymoor) - FE649	completed	-	-
Active	NHS 111 Call Centre (North East Ambulance Service)	Benicia House, Goldcrest Way, Newburn Riverside, Newcastle upon Tyne NE15 8NY	RX6	155948052	AB	59338563	66	DL15	28.06	Male	00D	Crook	County Durham	34	4	26	3	24	3	45	5	19	2	64	7	44	5	94	10	79	8	99	10	35	4	66	7	57	6	34	4	29	3	25	3	Britton and Robson Ltd - FFV56	completed	-	-
Active	NHS 111 Call Centre (North East Ambulance Service)	Benicia House, Goldcrest Way, Newburn Riverside, Newcastle upon Tyne NE15 8NY	RX6	155993460	OH	59355018	3	NE33	17.54	Female	00N	Simonside and Rekendyke	South Tyneside	11	2	10	1	4	1	21	3	9	1	30	3	58	6	58	6	72	8	29	3	51	6	19	2	18	2	23	3	13	2	18	2	Chemcare Ltd (89 Edinburgh Road) - FK575	completed	-	-
Active	NHS 111 Call Centre (North East Ambulance Service)	Benicia House, Goldcrest Way, Newburn Riverside, Newcastle upon Tyne NE15 8NY	RX6	155948523	SLW	59338671	35	TS10	58.14	Female	00M	Dormanstown	Redcar and Cleveland	54	6	63	7	48	5	52	6	43	5	35	4	25	3	93	10	92	10	70	7	12	2	95	10	55	6	46	5	54	6	77	8	Clevechem Ltd (Clevechem, Redcar) - FRQ88	completed	-	-
Active	NHS 111 Call Centre (North East Ambulance Service)	Benicia House, Goldcrest Way, Newburn Riverside, Newcastle upon Tyne NE15 8NY	RX6	155967918	LRJ	59346033	23	SR7	27.19	Female	00D	Murton	County Durham	19	2	19	2	7	1	21	3	11	2	67	7	50	5	98	10	99	10	80	8	45	5	56	6	37	4	12	2	18	2	35	4	E Chaston Ltd (Silksworth Terrace) - FKV18	completed	-	-
Active	NHS 111 Call Centre (North East Ambulance Service)	Benicia House, Goldcrest Way, Newburn Riverside, Newcastle upon Tyne NE15 8NY	RX6	155969964	DO	59346807	70	TS6	58.87	Female	00M	Eston	Redcar and Cleveland	2	1	1	1	1	1	8	1	5	1	58	6	8	1	99	10	97	10	85	9	31	4	65	7	10	1	8	1	1	1	6	1	Eston Pharmacy (Norchem, Eston ) - FTM00	completed	-	-
Active	NHS 111 Call Centre (North East Ambulance Service)	Benicia House, Goldcrest Way, Newburn Riverside, Newcastle upon Tyne NE15 8NY	RX6	156005058	HAW	59359086	65	TS7	59.8	Female	00M	Ormesby	Redcar and Cleveland	75	8	66	7	63	7	74	8	38	4	62	7	86	9	99	10	96	10	91	10	23	3	98	10	65	7	78	8	66	7	74	8	F I Maguire (Marton Pharmacy) - FYK43	completed	-	-
Active	NHS 111 Call Centre (North East Ambulance Service)	Benicia House, Goldcrest Way, Newburn Riverside, Newcastle upon Tyne NE15 8NY	RX6	155976624	KJ	59349345	4	DH8	13.65	Female	00J	Leadgate and Medomsley	County Durham	28	3	25	3	16	2	26	3	10	1	98	10	60	6	89	9	79	8	83	9	99	10	64	7	38	4	18	2	29	3	28	3	Farah Chemists Ltd T/A Leadgate Pharmacy (Leadgate) - FK668	completed	-	-
Active	NHS 111 Call Centre (North East Ambulance Service)	Benicia House, Goldcrest Way, Newburn Riverside, Newcastle upon Tyne NE15 8NY	RX6	156001821	HJG	59357955	11	TS17	55.42	Male	00K	Ingleby Barwick East	Stockton-on-Tees	91	10	92	10	83	9	84	9	53	6	67	7	99	10	73	8	62	7	75	8	25	3	100	10	77	8	85	9	93	10	74	8	Hepworth Chemist (Hepworth, Ingleby Barwick) - FTK35	completed	-	-
Active	NHS 111 Call Centre (North East Ambulance Service)	Benicia House, Goldcrest Way, Newburn Riverside, Newcastle upon Tyne NE15 8NY	RX6	155972856	PS	59347938	28	DH8	17.66	Female	00J	Consett South	County Durham	17	2	11	2	12	2	18	2	8	1	79	8	49	5	100	10	98	10	93	10	69	7	48	5	26	3	12	2	17	2	10	1	John Low Ltd (Moorside Pharmacy) - FR810	completed	-	-
Active	NHS 111 Call Centre (North East Ambulance Service)	Benicia House, Goldcrest Way, Newburn Riverside, Newcastle upon Tyne NE15 8NY	RX6	155988777	DPH	59353500	33	DH9	11.69	Male	00J	Annfield Plain	County Durham	9	1	5	1	6	1	9	1	9	1	60	6	24	3	98	10	94	10	85	9	47	5	46	5	6	1	14	2	5	1	9	1	John Low Ltd (Shotley Bridge) - FJL38	completed	-	-
Active	NHS 111 Call Centre (North East Ambulance Service)	Benicia House, Goldcrest Way, Newburn Riverside, Newcastle upon Tyne NE15 8NY	RX6	155992275	IB	59354652	4	DH9	10.86	Female	00J	Stanley	County Durham	50	5	40	4	30	3	60	6	43	5	75	8	45	5	90	9	91	10	65	7	35	4	84	9	67	7	49	5	35	4	52	6	LloydsPharmacy (Branch: 6129 - Stanley) - FRR32	completed	-	-
Active	NHS 111 Call Centre (North East Ambulance Service)	Benicia House, Goldcrest Way, Newburn Riverside, Newcastle upon Tyne NE15 8NY	RX6	155950320	SRC	59339211	51	NE23	12.5	Female	99C	Weetslade	North Tyneside	38	4	30	3	22	3	36	4	33	4	46	5	73	8	96	10	96	10	74	8	31	4	48	5	43	5	29	3	28	3	44	5	LloydsPharmacy (Branch: 6195 - Dudley) - FN025	completed	-	-
Active	NHS 111 Call Centre (North East Ambulance Service)	Benicia House, Goldcrest Way, Newburn Riverside, Newcastle upon Tyne NE15 8NY	RX6	155961852	SL	59343801	32	NE63	25.65	Male	00L	Seaton with Newbiggin West	Northumberland	16	2	18	2	6	1	15	2	11	2	63	7	52	6	96	10	98	10	72	8	48	5	46	5	11	2	21	3	11	2	57	6	LloydsPharmacy (Branch: 6221 - Ashington) - FYM64	completed	-	-
Active	NHS 111 Call Centre (North East Ambulance Service)	Benicia House, Goldcrest Way, Newburn Riverside, Newcastle upon Tyne NE15 8NY	RX6	155964306	SMS	59344734	34	TS13	69.89	Male	00M	Loftus	Redcar and Cleveland	10	1	6	1	6	1	4	1	10	1	96	10	56	6	82	9	65	7	92	10	72	8	76	8	4	1	7	1	10	1	14	2	LloydsPharmacy (Branch: 6450 - Lloyds, Loftus) - FPY51	completed	-	-
Active	NHS 111 Call Centre (North East Ambulance Service)	Benicia House, Goldcrest Way, Newburn Riverside, Newcastle upon Tyne NE15 8NY	RX6	155957256	CJB	59341830	39	TS25	46.65	Female	00K	Fens and Rossmere	Hartlepool	71	8	74	8	44	5	67	7	37	4	83	9	91	10	98	10	98	10	79	8	37	4	99	10	74	8	57	6	76	8	81	9	LloydsPharmacy (Branch: 6482 - Lloyds Winterbottom Avenue) - FN996	completed	-	-
Active	NHS 111 Call Centre (North East Ambulance Service)	Benicia House, Goldcrest Way, Newburn Riverside, Newcastle upon Tyne NE15 8NY	RX6	155960373	CKA	59343186	47	NE38	13.75	Male	00P	Washington South	Sunderland	55	6	64	7	45	5	50	5	33	4	25	3	70	7	91	10	101	11	55	6	9	1	86	9	56	6	42	5	70	7	52	6	LloydsPharmacy (Branch: 6782 - Harras Bank) - FEX02	completed	-	-
Active	NHS 111 Call Centre (North East Ambulance Service)	Benicia House, Goldcrest Way, Newburn Riverside, Newcastle upon Tyne NE15 8NY	RX6	155997324	IAB	59356383	3	NE37	13.97	Female	00P	Washington North	Sunderland	41	5	43	5	27	3	44	5	24	3	25	3	90	9	95	10	97	10	68	7	11	2	73	8	58	6	32	4	57	6	40	4	LloydsPharmacy (Branch: 6782 - Harras Bank) - FEX02	completed	-	-
Active	NHS 111 Call Centre (North East Ambulance Service)	Benicia House, Goldcrest Way, Newburn Riverside, Newcastle upon Tyne NE15 8NY	RX6	156003522	AB	59358573	2	TS10	56.77	Female	00M	Dormanstown	Redcar and Cleveland	43	5	41	5	27	3	42	5	23	3	94	10	52	6	89	9	89	9	64	7	58	6	91	10	37	4	46	5	41	5	50	5	LloydsPharmacy (Branch: 6965 - Lloyds, Dormanstown) - FQM09	completed	-	-
Active	NHS 111 Call Centre (North East Ambulance Service)	Benicia House, Goldcrest Way, Newburn Riverside, Newcastle upon Tyne NE15 8NY	RX6	155950461	MES	59339283	60	TS25	46.43	Female	00K	Manor House	Hartlepool	24	3	15	2	11	2	23	3	23	3	92	10	56	6	91	10	87	9	73	8	72	8	66	7	32	4	16	2	13	2	26	3	LloydsPharmacy (Branch: 7000 - Lloyds, Wynyard Road) - FXH17	completed	-	-
Active	NHS 111 Call Centre (North East Ambulance Service)	Benicia House, Goldcrest Way, Newburn Riverside, Newcastle upon Tyne NE15 8NY	RX6	155951433	JT	59339667	72	TS26	42.93	Male	00K	Jesmond	Hartlepool	21	3	17	2	11	2	30	3	11	2	53	6	47	5	96	10	97	10	72	8	24	3	74	8	38	4	23	3	25	3	20	2	LloydsPharmacy (Branch: 7001 - Lloyds, Wiltshire Way) - FW856	completed	-	-
Active	NHS 111 Call Centre (North East Ambulance Service)	Benicia House, Goldcrest Way, Newburn Riverside, Newcastle upon Tyne NE15 8NY	RX6	155985429	NSC	59352429	53	TS24	43.63	Female	00K	Jesmond	Hartlepool	2	1	1	1	2	1	6	1	2	1	75	8	17	2	66	7	88	9	27	3	63	7	47	5	19	2	2	1	1	1	5	1	LloydsPharmacy (Branch: 7001 - Lloyds, Wiltshire Way) - FW856	completed	-	-
Active	NHS 111 Call Centre (North East Ambulance Service)	Benicia House, Goldcrest Way, Newburn Riverside, Newcastle upon Tyne NE15 8NY	RX6	155971422	CD	59347389	30	CF14	398.67	Male	-	-	-	-	-	-	-	-	-	-	-	-	-	-	-	-	-	-	-	-	-	-	-	-	-	-	-	-	-	-	-	-	-	-	-	LloydsPharmacy in Sainsburys (Branch: 5064 - Cramlington) - FH700	completed	-	-
Active	NHS 111 Call Centre (North East Ambulance Service)	Benicia House, Goldcrest Way, Newburn Riverside, Newcastle upon Tyne NE15 8NY	RX6	155971950	GG	59347575	67	TS19	50.23	Male	00K	Bishopsgarth and Elm Tree	Stockton-on-Tees	74	8	84	9	60	6	79	8	43	5	47	5	54	6	92	10	99	10	60	6	16	2	99	10	79	8	74	8	78	8	93	10	LloydsPharmacy in Sainsburys (Branch: 5268 - Whitehouse Farm) - FM242	completed	-	-
Active	NHS 111 Call Centre (North East Ambulance Service)	Benicia House, Goldcrest Way, Newburn Riverside, Newcastle upon Tyne NE15 8NY	RX6	155960856	KLE	59343384	25	TS19	48.86	Female	00K	Hardwick and Salters Lane	Stockton-on-Tees	4	1	3	1	3	1	1	1	7	1	76	8	14	2	99	10	97	10	84	9	76	8	41	5	2	1	3	1	3	1	11	2	Newham Pharmacy (Newham, Hardwick) - FKX72	completed	-	-
Active	NHS 111 Call Centre (North East Ambulance Service)	Benicia House, Goldcrest Way, Newburn Riverside, Newcastle upon Tyne NE15 8NY	RX6	155955999	JCB	59341326	65	TS17	54.46	Female	00K	Mandale and Victoria	Stockton-on-Tees	35	4	26	3	24	3	49	5	15	2	52	6	72	8	93	10	96	10	65	7	24	3	73	8	69	7	33	4	31	4	25	3	Peter Milburn Pharmacy (Milburn, Thornaby) - FD778	completed	-	-
Active	NHS 111 Call Centre (North East Ambulance Service)	Benicia House, Goldcrest Way, Newburn Riverside, Newcastle upon Tyne NE15 8NY	RX6	155980041	MT	59350533	7	NE27	14.91	Male	99C	Valley	North Tyneside	17	2	14	2	14	2	16	2	6	1	48	5	44	5	90	9	99	10	55	6	47	5	34	4	11	2	25	3	14	2	17	2	Seaton Pharmacy (Shiremoor) - FAH39	completed	-	-
Active	NHS 111 Call Centre (North East Ambulance Service)	Benicia House, Goldcrest Way, Newburn Riverside, Newcastle upon Tyne NE15 8NY	RX6	155979510	FSA	59350317	59	DH4	17.66	Male	00P	Shiney Row	Sunderland	46	5	48	5	34	4	43	5	21	3	58	6	58	6	98	10	100	10	76	8	25	3	79	8	51	6	34	4	65	7	35	4	TSC Dobbin Ltd - FC880	completed	-	-
Active	NHS 111 Call Centre (North East Ambulance Service)	Benicia House, Goldcrest Way, Newburn Riverside, Newcastle upon Tyne NE15 8NY	RX6	155948127	LLBN	59338593	4	DL1	52.28	Female	00C	Park East	Darlington	2	1	1	1	2	1	1	1	2	1	80	8	35	4	87	9	89	9	60	6	85	9	40	4	4	1	1	1	4	1	2	1	Well (Branch: 200738 - Darlington - Victoria Road) - FCW18	completed	-	-
Active	NHS 111 Call Centre (North East Ambulance Service)	Benicia House, Goldcrest Way, Newburn Riverside, Newcastle upon Tyne NE15 8NY	RX6	155949912	CM	59339067	66	TS18	52.51	Female	00K	Parkfield and Oxbridge	Stockton-on-Tees	35	4	27	3	33	4	39	4	20	2	35	4	72	8	62	7	57	6	54	6	19	2	61	7	34	4	45	5	23	3	24	3	Whitworth Chemists (Whitworth's, Varo Tce, Stockton) - FJ568	completed	-	-
Active	NHS 111 Call Centre (North East Ambulance Service)	Benicia House, Goldcrest Way, Newburn Riverside, Newcastle upon Tyne NE15 8NY	RX6	156008229	CM	59360502	27	TS20	51.21	Female	00K	Stockton Town Centre	Stockton-on-Tees	1	1	1	1	1	1	1	1	1	1	50	5	13	2	85	9	84	9	63	7	61	7	27	3	1	1	1	1	2	1	3	1		rejected	-	-
Active	NHS 111 Call Centre (North East Ambulance Service)	Benicia House, Goldcrest Way, Newburn Riverside, Newcastle upon Tyne NE15 8NY	RX6	156010704	JAT	59361333	57	TS10	57.86	Female	00M	Kirkleatham	Redcar and Cleveland	44	5	40	4	34	4	41	5	18	2	71	8	62	7	95	10	92	10	78	8	29	3	92	10	36	4	45	5	41	5	43	5		rejected	-	-
Active	NHS 111 Call Centre (North East Ambulance Service)	Benicia House, Goldcrest Way, Newburn Riverside, Newcastle upon Tyne NE15 8NY	RX6	156010863	LCS	59361387	28	DH9	12.14	Male	00J	Annfield Plain	County Durham	33	4	24	3	19	2	39	4	19	2	96	10	47	5	95	10	87	9	89	9	77	8	74	8	52	6	29	3	14	2	36	4		rejected	-	-
Active	NHS 111 Call Centre (North East Ambulance Service)	Benicia House, Goldcrest Way, Newburn Riverside, Newcastle upon Tyne NE15 8NY	RX6	156017052	BAM	59363310	12	SR4	19.32	Male	00P	St Anne's	Sunderland	12	2	9	1	8	1	10	1	4	1	81	9	57	6	91	10	98	10	57	6	81	9	43	5	15	2	8	1	15	2	11	2		rejected	-	-
Active	NHS 111 Call Centre (North East Ambulance Service)	Benicia House, Goldcrest Way, Newburn Riverside, Newcastle upon Tyne NE15 8NY	RX6	156033387	ID	59369382	64	TS23	47.35	Male	00K	Billingham North	Stockton-on-Tees	78	8	82	9	64	7	77	8	53	6	26	3	95	10	98	10	99	10	80	8	8	1	98	10	83	9	67	7	77	8	96	10		rejected	-	-
Active	NHS 111 Call Centre (North East Ambulance Service)	Benicia House, Goldcrest Way, Newburn Riverside, Newcastle upon Tyne NE15 8NY	RX6	156037128	JC	59370555	49	DH8	14.63	Female	00J	Consett North	County Durham	59	6	46	5	40	4	72	8	32	4	69	7	91	10	90	9	79	8	86	9	32	4	82	9	70	7	68	7	44	5	55	6		rejected	-	-
Active	NHS 111 Call Centre (North East Ambulance Service)	Benicia House, Goldcrest Way, Newburn Riverside, Newcastle upon Tyne NE15 8NY	RX6	156049146	CER	59374707	18	NE28	11.04	Female	99C	Northumberland	North Tyneside	48	5	45	5	33	4	46	5	32	4	94	10	41	5	76	8	73	8	59	6	81	9	64	7	58	6	34	4	60	6	46	5		rejected	-	-
Active	NHS 111 Call Centre (North East Ambulance Service)	Benicia House, Goldcrest Way, Newburn Riverside, Newcastle upon Tyne NE15 8NY	RX6	156056772	TD	59376990	2	TD15	79.78	Male	00L	Norham and Islandshires	Northumberland	37	4	58	6	44	5	62	7	76	8	6	1	96	10	2	1	1	1	100	10	3	1	70	7	64	7	55	6	63	7	56	6		rejected	-	-
Active	NHS 111 Call Centre (North East Ambulance Service)	Benicia House, Goldcrest Way, Newburn Riverside, Newcastle upon Tyne NE15 8NY	RX6	156059796	PR	59377854	31	NE11	5.07	Male	13T	Dunston and Teams	Gateshead	20	2	17	2	16	2	15	2	8	1	75	8	59	6	65	7	63	7	52	6	97	10	31	4	16	2	15	2	22	3	18	2		rejected	-	-
Active	NHS 111 Call Centre (North East Ambulance Service)	Benicia House, Goldcrest Way, Newburn Riverside, Newcastle upon Tyne NE15 8NY	RX6	156063753	FAM	59378901	5	SR8	33.34	Female	00D	Peterlee West	County Durham	26	3	28	3	14	2	29	3	12	2	63	7	52	6	86	9	83	9	67	7	39	4	58	6	39	4	22	3	35	4	31	4		rejected	-	-
Active	NHS 111 Call Centre (North East Ambulance Service)	Benicia House, Goldcrest Way, Newburn Riverside, Newcastle upon Tyne NE15 8NY	RX6	156066408	DM	59379783	50	NE6	10.06	Female	13T	Walker	Newcastle upon Tyne	2	1	1	1	3	1	1	1	3	1	37	4	46	5	67	7	78	8	35	4	64	7	19	2	1	1	1	1	2	1	5	1		rejected	-	-
Active	NHS 111 Call Centre (North East Ambulance Service)	Benicia House, Goldcrest Way, Newburn Riverside, Newcastle upon Tyne NE15 8NY	RX6	156068658	PMM	59380584	56	DH8	13.54	Male	00J	Leadgate and Medomsley	County Durham	33	4	34	4	19	2	44	5	14	2	77	8	41	5	85	9	74	8	82	9	45	5	70	7	48	5	39	4	52	6	31	4		rejected	-	-
Active	NHS 111 Call Centre (North East Ambulance Service)	Benicia House, Goldcrest Way, Newburn Riverside, Newcastle upon Tyne NE15 8NY	RX6	156068934	KHD	59380641	29	NE37	13.81	Female	00P	Washington North	Sunderland	11	2	8	1	9	1	12	2	6	1	71	8	33	4	83	9	97	10	44	5	59	6	47	5	18	2	8	1	16	2	9	1		rejected	-	-
Active	NHS 111 Call Centre (North East Ambulance Service)	Benicia House, Goldcrest Way, Newburn Riverside, Newcastle upon Tyne NE15 8NY	RX6	156069075	PJH	59380656	4	SR4	19.48	Female	00P	Sandhill	Sunderland	8	1	7	1	3	1	18	2	3	1	86	9	77	8	89	9	92	10	60	6	96	10	42	5	55	6	6	1	14	2	5	1		rejected	-	-
Active	NHS 111 Call Centre (North East Ambulance Service)	Benicia House, Goldcrest Way, Newburn Riverside, Newcastle upon Tyne NE15 8NY	RX6	156069147	JS	59380677	7	NE63	24.95	Female	00L	College	Northumberland	4	1	4	1	1	1	13	2	2	1	57	6	34	4	88	9	96	10	52	6	49	5	40	4	18	2	10	1	11	2	22	3		rejected	-	-
Active	NHS 111 Call Centre (North East Ambulance Service)	Benicia House, Goldcrest Way, Newburn Riverside, Newcastle upon Tyne NE15 8NY	RX6	156069471	ML	59380767	36	YO24	119.98	Male	03Q	Westfield	York	27	3	26	3	24	3	16	2	33	4	43	5	34	4	37	4	35	4	33	4	52	6	27	3	15	2	19	2	29	3	31	4		rejected	-	-
Active	NHS 111 Call Centre (North East Ambulance Service)	Benicia House, Goldcrest Way, Newburn Riverside, Newcastle upon Tyne NE15 8NY	RX6	156069552	EJD	59380785	8	TS1	53.68	Male	00M	Newport	Middlesbrough	6	1	4	1	7	1	11	2	7	1	75	8	5	1	20	2	21	3	21	3	99	10	30	3	11	2	13	2	4	1	16	2		rejected	-	-
Active	NHS 111 Call Centre (North East Ambulance Service)	Benicia House, Goldcrest Way, Newburn Riverside, Newcastle upon Tyne NE15 8NY	RX6	156070020	DCO	59380878	4	TS1	53.51	Male	00M	Newport	Middlesbrough	1	1	1	1	2	1	2	1	4	1	62	7	3	1	23	3	27	3	17	2	95	10	23	3	1	1	6	1	1	1	10	1		rejected	-	-
Active	NHS 111 Call Centre (North East Ambulance Service)	Benicia House, Goldcrest Way, Newburn Riverside, Newcastle upon Tyne NE15 8NY	RX6	156071196	ARJG	59381313	19	NE37	12.73	Male	00P	Washington West	Sunderland	70	7	77	8	63	7	71	8	38	4	31	4	67	7	97	10	101	11	72	8	11	2	94	10	82	9	57	6	70	7	87	9		rejected	-	-
Active	NHS 111 Call Centre (North East Ambulance Service)	Benicia House, Goldcrest Way, Newburn Riverside, Newcastle upon Tyne NE15 8NY	RX6	156072006	JHM	59381583	26	TS3	56.52	Male	00M	Brambles & Thorntree	Middlesbrough	1	1	1	1	1	1	2	1	1	1	27	3	20	2	78	8	81	9	52	6	43	5	20	2	8	1	1	1	1	1	3	1		rejected	-	-
Active	NHS 111 Call Centre (North East Ambulance Service)	Benicia House, Goldcrest Way, Newburn Riverside, Newcastle upon Tyne NE15 8NY	RX6	156008238	MAC	59360508	53	TS5	53.86	Male	00M	Ayresome	Middlesbrough	12	2	14	2	11	2	8	1	7	1	68	7	14	2	49	5	58	6	28	3	51	6	50	5	7	1	11	2	15	2	21	3	LloydsPharmacy (Branch: 6449 - Lloyds, 89 Acklam Rd) - FLN77	completed	-	-
Active	NHS 111 Call Centre (North East Ambulance Service)	Benicia House, Goldcrest Way, Newburn Riverside, Newcastle upon Tyne NE15 8NY	RX6	156021759	RD	59364846	21	TS1	53.76	Female	00M	Central	Middlesbrough	6	1	10	1	19	2	3	1	7	1	50	5	2	1	13	2	13	2	20	2	97	10	17	2	1	1	10	1	7	1	3	1	Alrah & Singh Ltd (Pharmacy Express) - FTN67	completed	-	-
Active	NHS 111 Call Centre (North East Ambulance Service)	Benicia House, Goldcrest Way, Newburn Riverside, Newcastle upon Tyne NE15 8NY	RX6	156008778	DLB	59360739	24	DH9	12.38	Female	00J	Annfield Plain	County Durham	13	2	15	2	7	1	29	3	7	1	82	9	7	1	52	6	38	4	76	8	57	6	63	7	34	4	25	3	19	2	25	3	Asda Pharmacy (Branch: 4988 - Stanley) - FW299	completed	-	-
Active	NHS 111 Call Centre (North East Ambulance Service)	Benicia House, Goldcrest Way, Newburn Riverside, Newcastle upon Tyne NE15 8NY	RX6	156050559	SMB	59375148	8	DL14	37.27	Female	00D	West Auckland	County Durham	20	2	21	3	16	2	31	4	6	1	53	6	17	2	99	10	94	10	93	10	32	4	56	6	35	4	27	3	28	3	14	2	C and C Forster Ltd (T/A Welsh Chemist) - FVV69	completed	-	-
Active	NHS 111 Call Centre (North East Ambulance Service)	Benicia House, Goldcrest Way, Newburn Riverside, Newcastle upon Tyne NE15 8NY	RX6	156066855	MM	59379990	69	TS10	59.11	Male	00M	Kirkleatham	Redcar and Cleveland	55	6	55	6	36	4	52	6	42	5	41	5	76	8	91	10	90	9	69	7	14	2	96	10	52	6	48	5	43	5	79	8	Clevechem Ltd (Clevechem, Redcar) - FRQ88	completed	-	-
Active	NHS 111 Call Centre (North East Ambulance Service)	Benicia House, Goldcrest Way, Newburn Riverside, Newcastle upon Tyne NE15 8NY	RX6	156071991	AA	59381577	2	TS10	58.43	Female	00M	Kirkleatham	Redcar and Cleveland	3	1	2	1	1	1	8	1	4	1	44	5	33	4	91	10	92	10	65	7	22	3	64	7	11	2	7	1	5	1	3	1	Clevechem Ltd (Clevechem, Redcar) - FRQ88	completed	-	-
Active	NHS 111 Call Centre (North East Ambulance Service)	Benicia House, Goldcrest Way, Newburn Riverside, Newcastle upon Tyne NE15 8NY	RX6	156063351	TWH	59378760	2	NE65	38.22	Male	00L	Amble West with Warkworth	Northumberland	73	8	80	8	66	7	87	9	72	8	14	2	97	10	55	6	37	4	95	10	6	1	76	8	80	8	87	9	77	8	85	9	Cromie Pharmacy - FKK15	completed	-	-
Active	NHS 111 Call Centre (North East Ambulance Service)	Benicia House, Goldcrest Way, Newburn Riverside, Newcastle upon Tyne NE15 8NY	RX6	156022755	ILK	59365284	10	NE13	9.33	Female	13T	Castle	Newcastle upon Tyne	40	4	42	5	38	4	40	4	17	2	22	3	95	10	70	7	58	6	75	8	16	2	46	5	43	5	37	4	47	5	36	4	Davison (Chemist) Ltd (Wideopen) - FR698	completed	-	-
Active	NHS 111 Call Centre (North East Ambulance Service)	Benicia House, Goldcrest Way, Newburn Riverside, Newcastle upon Tyne NE15 8NY	RX6	156036561	BJJ	59370366	7	NE13	9.52	Female	99C	Weetslade	North Tyneside	85	9	79	8	66	7	77	8	54	6	69	7	99	10	96	10	98	10	71	8	31	4	82	9	72	8	76	8	75	8	92	10	Davison (Chemist) Ltd (Wideopen) - FR698	completed	-	-
Active	NHS 111 Call Centre (North East Ambulance Service)	Benicia House, Goldcrest Way, Newburn Riverside, Newcastle upon Tyne NE15 8NY	RX6	156061257	MTM	59378199	75	SR3	21.43	Female	00P	St Chad's	Sunderland	5	1	3	1	1	1	19	2	2	1	59	6	88	9	83	9	80	8	66	7	50	5	41	5	45	5	7	1	16	2	3	1	E Chaston Ltd (Silksworth Terrace) - FKV18	completed	-	-
Active	NHS 111 Call Centre (North East Ambulance Service)	Benicia House, Goldcrest Way, Newburn Riverside, Newcastle upon Tyne NE15 8NY	RX6	156014814	AS	59362671	25	TS6	58.1	Male	00M	Teesville	Redcar and Cleveland	47	5	60	6	30	3	57	6	21	3	86	9	23	3	87	9	85	9	66	7	42	5	94	10	66	7	47	5	71	8	56	6	Eston Pharmacy (Norchem, Eston ) - FTM00	completed	-	-
Active	NHS 111 Call Centre (North East Ambulance Service)	Benicia House, Goldcrest Way, Newburn Riverside, Newcastle upon Tyne NE15 8NY	RX6	156008478	LMS	59360634	32	TS20	48.73	Male	00K	Norton West	Stockton-on-Tees	77	8	79	8	59	6	83	9	45	5	49	5	77	8	91	10	95	10	62	7	16	2	99	10	83	9	76	8	80	8	91	10	Harry Hill Chemists (Harry Hill, Billingham) - FY661	completed	-	-
Active	NHS 111 Call Centre (North East Ambulance Service)	Benicia House, Goldcrest Way, Newburn Riverside, Newcastle upon Tyne NE15 8NY	RX6	156058710	JEB	59377551	4	TS23	48.42	Female	00K	Billingham East	Stockton-on-Tees	8	1	6	1	4	1	13	2	5	1	40	4	38	4	90	9	90	9	65	7	25	3	51	6	14	2	13	2	6	1	26	3	Harry Hill Chemists (Harry Hill, Billingham) - FY661	completed	-	-
Active	NHS 111 Call Centre (North East Ambulance Service)	Benicia House, Goldcrest Way, Newburn Riverside, Newcastle upon Tyne NE15 8NY	RX6	156008697	AW	59360697	49	TS17	56.03	Male	00K	Ingleby Barwick West	Stockton-on-Tees	87	9	96	10	90	9	93	10	77	8	15	2	95	10	76	8	68	7	69	7	5	1	101	11	91	10	88	9	95	10	86	9	Hepworth Chemist (Hepworth, Ingleby Barwick) - FTK35	completed	-	-
Active	NHS 111 Call Centre (North East Ambulance Service)	Benicia House, Goldcrest Way, Newburn Riverside, Newcastle upon Tyne NE15 8NY	RX6	156016821	JGM	59363247	4	TS17	56.22	Male	00K	Ingleby Barwick West	Stockton-on-Tees	85	9	84	9	87	9	86	9	59	6	27	3	81	9	93	10	88	9	78	8	9	1	96	10	79	8	86	9	84	9	49	5	Hepworth Chemist (Hepworth, Ingleby Barwick) - FTK35	completed	-	-
Active	NHS 111 Call Centre (North East Ambulance Service)	Benicia House, Goldcrest Way, Newburn Riverside, Newcastle upon Tyne NE15 8NY	RX6	156044841	RSH	59373267	3	DL1	51.48	Male	00C	Eastbourne	Darlington	35	4	30	3	33	4	24	3	32	4	86	9	23	3	63	7	78	8	31	4	58	6	68	7	26	3	22	3	35	4	31	4	J Clark (Yarm Road) - FAQ64	completed	-	-
Active	NHS 111 Call Centre (North East Ambulance Service)	Benicia House, Goldcrest Way, Newburn Riverside, Newcastle upon Tyne NE15 8NY	RX6	156030879	EA	59368449	3	NE34	18.75	Male	00N	West Park	South Tyneside	83	9	76	8	63	7	91	10	42	5	82	9	90	9	89	9	94	10	57	6	51	6	70	7	98	10	79	8	86	9	69	7	JM and W Darling Ltd - FTK31	completed	-	-
Active	NHS 111 Call Centre (North East Ambulance Service)	Benicia House, Goldcrest Way, Newburn Riverside, Newcastle upon Tyne NE15 8NY	RX6	156023304	CB	59365500	66	SR3	21.93	Female	00P	Silksworth	Sunderland	33	4	33	4	21	3	33	4	18	2	57	6	52	6	93	10	100	10	60	6	29	3	67	7	40	4	27	3	40	4	38	4	Kepier Pharmacy - FCG10	completed	-	-
Active	NHS 111 Call Centre (North East Ambulance Service)	Benicia House, Goldcrest Way, Newburn Riverside, Newcastle upon Tyne NE15 8NY	RX6	156033306	JRA	59369358	83	NE23	13.59	Male	00L	Cramlington Village	Northumberland	89	9	92	10	76	8	80	8	62	7	39	4	98	10	100	10	99	10	92	10	13	2	98	10	76	8	78	8	94	10	98	10	LloydsPharmacy (Branch: 6195 - Dudley) - FN025	completed	-	-
Active	NHS 111 Call Centre (North East Ambulance Service)	Benicia House, Goldcrest Way, Newburn Riverside, Newcastle upon Tyne NE15 8NY	RX6	156027942	CC	59367324	40	PE2	284.9	Female	06H	Orton Waterville	Peterborough	55	6	45	5	51	6	47	5	44	5	27	3	88	9	91	10	96	10	60	6	17	2	52	6	40	4	52	6	46	5	41	5	LloydsPharmacy (Branch: 6197 - Hebburn) - FJH08	completed	-	-
Active	NHS 111 Call Centre (North East Ambulance Service)	Benicia House, Goldcrest Way, Newburn Riverside, Newcastle upon Tyne NE15 8NY	RX6	156008271	LHEJ	59360529	94	NE38	14.54	Male	00P	Washington Central	Sunderland	32	4	34	4	23	3	16	2	13	2	68	7	87	9	97	10	96	10	78	8	39	4	65	7	17	2	17	2	54	6	26	3	LloydsPharmacy (Branch: 6222 - The Galleries) - FXR97	completed	-	-
Active	NHS 111 Call Centre (North East Ambulance Service)	Benicia House, Goldcrest Way, Newburn Riverside, Newcastle upon Tyne NE15 8NY	RX6	156071172	BTV	59381298	18	TS7	59.31	Female	00M	Ormesby	Redcar and Cleveland	61	7	68	7	43	5	48	5	41	5	41	5	89	9	91	10	91	10	67	7	14	2	97	10	53	6	41	5	77	8	74	8	LloydsPharmacy (Branch: 6248 - Lloyds, Ormesby) - FF308	completed	-	-
Active	NHS 111 Call Centre (North East Ambulance Service)	Benicia House, Goldcrest Way, Newburn Riverside, Newcastle upon Tyne NE15 8NY	RX6	156008487	DF	59360637	83	DH3	13.29	Male	13T	Birtley	Gateshead	46	5	43	5	33	4	42	5	24	3	51	6	81	9	92	10	97	10	62	7	35	4	49	5	55	6	31	4	46	5	50	5	LloydsPharmacy (Branch: 6782 - Harras Bank) - FEX02	completed	-	-
Active	NHS 111 Call Centre (North East Ambulance Service)	Benicia House, Goldcrest Way, Newburn Riverside, Newcastle upon Tyne NE15 8NY	RX6	156022737	DSC	59365272	26	DE56	220.97	Male	04R	Duffield	Amber Valley	98	10	90	9	90	9	99	10	95	10	95	10	89	9	51	6	38	4	72	8	56	6	96	10	99	10	96	10	95	10	88	9	LloydsPharmacy (Branch: 6838 - Sea Road) - FCH62	completed	-	-
Active	NHS 111 Call Centre (North East Ambulance Service)	Benicia House, Goldcrest Way, Newburn Riverside, Newcastle upon Tyne NE15 8NY	RX6	156028797	ECJ	59367651	18	DA14	412.05	Female	07N	Longlands	Bexley	66	7	59	6	56	6	57	6	87	9	32	4	64	7	60	6	52	6	60	6	45	5	23	3	69	7	44	5	64	7	58	6	LloydsPharmacy (Branch: 6838 - Sea Road) - FCH62	completed	-	-
Active	NHS 111 Call Centre (North East Ambulance Service)	Benicia House, Goldcrest Way, Newburn Riverside, Newcastle upon Tyne NE15 8NY	RX6	156019515	JM	59364000	2	TS25	45.09	Male	00K	Manor House	Hartlepool	9	1	8	1	4	1	9	1	5	1	89	9	48	5	95	10	94	10	76	8	78	8	55	6	16	2	6	1	8	1	15	2	LloydsPharmacy (Branch: 7000 - Lloyds, Wynyard Road) - FXH17	completed	-	-
Active	NHS 111 Call Centre (North East Ambulance Service)	Benicia House, Goldcrest Way, Newburn Riverside, Newcastle upon Tyne NE15 8NY	RX6	156047886	IT	59374284	68	TS25	45.86	Female	00K	Manor House	Hartlepool	12	2	6	1	8	1	11	2	12	2	90	9	46	5	90	9	92	10	63	7	73	8	60	6	11	2	11	2	3	1	26	3	LloydsPharmacy (Branch: 7000 - Lloyds, Wynyard Road) - FXH17	completed	-	-
Active	NHS 111 Call Centre (North East Ambulance Service)	Benicia House, Goldcrest Way, Newburn Riverside, Newcastle upon Tyne NE15 8NY	RX6	156033747	BMI	59369511	18	SR5	21.56	Female	00P	Southwick	Sunderland	26	3	23	3	19	2	29	3	13	2	64	7	35	4	77	8	94	10	37	4	47	5	50	5	41	5	20	2	45	5	15	2	LloydsPharmacy (Branch: 7034 - Southwick Health Centre) - FNL90	completed	-	-
Active	NHS 111 Call Centre (North East Ambulance Service)	Benicia House, Goldcrest Way, Newburn Riverside, Newcastle upon Tyne NE15 8NY	RX6	156053067	MM	59375943	27	TS8	58.59	Male	00M	Hemlington	Middlesbrough	2	1	1	1	2	1	4	1	1	1	30	3	8	1	91	10	94	10	64	7	35	4	28	3	5	1	5	1	1	1	6	1	LloydsPharmacy (Branch: 7039 - lloyds, Midwifery Clinic, Coulby Newham) - FTA60	completed	-	-
Active	NHS 111 Call Centre (North East Ambulance Service)	Benicia House, Goldcrest Way, Newburn Riverside, Newcastle upon Tyne NE15 8NY	RX6	156061788	AJE	59378355	49	TS7	59.48	Female	00M	Marton West	Middlesbrough	73	8	79	8	56	6	82	9	53	6	41	5	52	6	96	10	100	10	69	7	15	2	90	9	81	9	78	8	71	8	96	10	LloydsPharmacy (Branch: 7039 - lloyds, Midwifery Clinic, Coulby Newham) - FTA60	completed	-	-
Active	NHS 111 Call Centre (North East Ambulance Service)	Benicia House, Goldcrest Way, Newburn Riverside, Newcastle upon Tyne NE15 8NY	RX6	156067416	DC	59380203	27	TS17	53.45	Female	00K	Mandale and Victoria	Stockton-on-Tees	12	2	7	1	9	1	19	2	12	2	83	9	12	2	64	7	68	7	43	5	99	10	37	4	37	4	10	1	4	1	8	1	LloydsPharmacy (Branch: 7479 - Lloyds, Low Grange Health Village) - FDX31	completed	-	-
Active	NHS 111 Call Centre (North East Ambulance Service)	Benicia House, Goldcrest Way, Newburn Riverside, Newcastle upon Tyne NE15 8NY	RX6	156011901	ZSG	59361750	20	DH9	11.85	Female	00J	Stanley	County Durham	14	2	9	1	8	1	13	2	13	2	55	6	41	5	100	10	99	10	94	10	38	4	49	5	13	2	15	2	11	2	17	2	Lydon Pharmacy Group Ltd (Craghead) - FLX61	completed	-	-
Active	NHS 111 Call Centre (North East Ambulance Service)	Benicia House, Goldcrest Way, Newburn Riverside, Newcastle upon Tyne NE15 8NY	RX6	156070329	LR	59380983	38	SR8	31.28	Female	00D	Easington	County Durham	18	2	20	2	7	1	17	2	11	2	83	9	44	5	92	10	86	9	77	8	63	7	58	6	21	3	14	2	14	2	64	7	Lydon Pharmacy Group Ltd (Peterlee) - FCJ51	completed	-	-
Active	NHS 111 Call Centre (North East Ambulance Service)	Benicia House, Goldcrest Way, Newburn Riverside, Newcastle upon Tyne NE15 8NY	RX6	156067854	JBW	59380374	7	DH9	11.21	Male	00J	Tanfield	County Durham	29	3	29	3	26	3	41	5	13	2	65	7	18	2	71	8	61	7	70	7	43	5	55	6	40	4	41	5	38	4	28	3	Lydon Pharmacy Group Ltd (Stanley) - FWL23	completed	-	-
Active	NHS 111 Call Centre (North East Ambulance Service)	Benicia House, Goldcrest Way, Newburn Riverside, Newcastle upon Tyne NE15 8NY	RX6	156072021	DTH	59381586	20	NE61	30.52	Male	00L	Druridge Bay	Northumberland	40	4	32	4	25	3	26	3	26	3	91	10	96	10	93	10	79	8	97	10	71	8	66	7	17	2	38	4	36	4	40	4	Lynemouth Pharmacy - FVC40	completed	-	-
Active	NHS 111 Call Centre (North East Ambulance Service)	Benicia House, Goldcrest Way, Newburn Riverside, Newcastle upon Tyne NE15 8NY	RX6	156009105	WW	59360823	62	DH1	22.98	Male	00J	Belmont	County Durham	82	9	73	8	70	7	93	10	56	6	42	5	79	8	93	10	91	10	74	8	16	2	86	9	91	10	89	9	59	6	82	9	M Whitfield Ltd (Gilesgate) - FTT54	completed	-	-
Active	NHS 111 Call Centre (North East Ambulance Service)	Benicia House, Goldcrest Way, Newburn Riverside, Newcastle upon Tyne NE15 8NY	RX6	156067644	SCPC	59380305	41	M40	165.28	Male	14L	Moston	Manchester	42	5	43	5	35	4	50	5	25	3	59	6	46	5	39	4	45	5	24	3	43	5	48	5	61	7	39	4	31	4	62	7	M Whitfield Ltd (Gilesgate) - FTT54	completed	-	-
Active	NHS 111 Call Centre (North East Ambulance Service)	Benicia House, Goldcrest Way, Newburn Riverside, Newcastle upon Tyne NE15 8NY	RX6	156008433	ILA	59360613	5	SR2	23.36	Female	00P	Hendon	Sunderland	1	1	1	1	1	1	7	1	1	1	63	7	5	1	42	5	29	3	72	8	86	9	26	3	14	2	4	1	1	1	2	1	Medichem (Hendon) - FDJ04	completed	-	-
Active	NHS 111 Call Centre (North East Ambulance Service)	Benicia House, Goldcrest Way, Newburn Riverside, Newcastle upon Tyne NE15 8NY	RX6	156056070	KB	59376849	4	NE34	16.99	Female	00N	Biddick and All Saints	South Tyneside	5	1	3	1	3	1	5	1	6	1	22	3	76	8	87	9	100	10	47	5	63	7	11	2	6	1	6	1	4	1	10	1	Neil Pharmacy - FQW18	completed	-	-
Active	NHS 111 Call Centre (North East Ambulance Service)	Benicia House, Goldcrest Way, Newburn Riverside, Newcastle upon Tyne NE15 8NY	RX6	156022440	SS	59365143	47	NE32	14.4	Male	00N	Primrose	South Tyneside	19	2	15	2	10	1	35	4	12	2	50	5	40	4	87	9	94	10	54	6	66	7	25	3	50	5	25	3	27	3	8	1	Neil Pharmacy - FPV29	completed	-	-
Active	NHS 111 Call Centre (North East Ambulance Service)	Benicia House, Goldcrest Way, Newburn Riverside, Newcastle upon Tyne NE15 8NY	RX6	156068442	SB	59380530	7	TS25	45.84	Female	00K	Manor House	Hartlepool	12	2	6	1	8	1	11	2	12	2	90	9	46	5	90	9	92	10	63	7	73	8	60	6	11	2	11	2	3	1	26	3	P. S. Pendergood Ltd (Clayfields, Oxford Road) - FE348	completed	-	-
Active	NHS 111 Call Centre (North East Ambulance Service)	Benicia House, Goldcrest Way, Newburn Riverside, Newcastle upon Tyne NE15 8NY	RX6	156053757	DSC	59376171	34	DL3	50.47	Male	00C	Park East	Darlington	9	1	11	2	5	1	45	5	3	1	84	9	10	1	30	3	29	3	29	3	70	7	53	6	47	5	42	5	12	2	17	2	Rowlands Pharmacy (Branch: 1246 - Bondgate) - FF345	completed	-	-
Active	NHS 111 Call Centre (North East Ambulance Service)	Benicia House, Goldcrest Way, Newburn Riverside, Newcastle upon Tyne NE15 8NY	RX6	156060369	MEF	59378001	21	NE6	9.17	Female	13T	South Heaton	Newcastle upon Tyne	37	4	32	4	40	4	34	4	14	2	81	9	59	6	42	5	44	5	31	4	91	10	37	4	14	2	79	8	5	1	12	2	Walkergate Pharmacy - FKV74	referred	-	-
Active	NHS 111 Call Centre (North East Ambulance Service)	Benicia House, Goldcrest Way, Newburn Riverside, Newcastle upon Tyne NE15 8NY	RX6	156068109	YL	59380461	50	NE29	16.23	Female	99C	Chirton	North Tyneside	30	3	21	3	24	3	25	3	20	2	83	9	52	6	60	6	64	7	39	4	81	9	45	5	29	3	22	3	13	2	34	4	Well (Branch: 200116 - North Shields - Verne Road) - FMJ02	completed	-	-
Active	NHS 111 Call Centre (North East Ambulance Service)	Benicia House, Goldcrest Way, Newburn Riverside, Newcastle upon Tyne NE15 8NY	RX6	156069951	AIGC	59380872	28	WF14	143.02	Male	03J	Mirfield	Kirklees	74	8	72	8	67	7	78	8	49	5	88	9	47	5	52	6	50	5	44	5	55	6	76	8	91	10	62	7	71	8	67	7	Well (Branch: 200738 - Darlington - Victoria Road) - FCW18	completed	-	-
Active	NHS 111 Call Centre (North East Ambulance Service)	Benicia House, Goldcrest Way, Newburn Riverside, Newcastle upon Tyne NE15 8NY	RX6	156066903	LAB	59380005	28	NE10	11.56	Female	13T	Wardley and Leam Lane	Gateshead	58	6	56	6	40	4	49	5	34	4	55	6	89	9	92	10	91	10	70	7	33	4	57	6	70	7	32	4	59	6	63	7	Whitworth Chemists Ltd (Wrekenton Health Centre) - FFR49	completed	-	-
Active	NHS 111 Call Centre (North East Ambulance Service)	Benicia House, Goldcrest Way, Newburn Riverside, Newcastle upon Tyne NE15 8NY	RX6	156018729	SF	59363751	56	SR7	29.7	Female	00D	Easington	County Durham	38	4	38	4	22	3	57	6	20	2	35	4	71	8	93	10	96	10	65	7	17	2	65	7	74	8	41	5	42	5	47	5	Whitworths (Elwick 2000 (Murton)) - FEQ59	completed	-	-
Active	NHS 111 Call Centre (North East Ambulance Service)	Benicia House, Goldcrest Way, Newburn Riverside, Newcastle upon Tyne NE15 8NY	RX6	156072036	LMH	59381592	7	NE15	1.18	Female	13T	Lemington	Newcastle upon Tyne	3	1	3	1	4	1	3	1	2	1	42	5	27	3	91	10	95	10	63	7	54	6	26	3	8	1	2	1	4	1	5	1		rejected	-	-
Active	NHS 111 Call Centre (North East Ambulance Service)	Benicia House, Goldcrest Way, Newburn Riverside, Newcastle upon Tyne NE15 8NY	RX6	156072054	DH	59381598	28	TS8	60.09	Male	00M	Marton West	Middlesbrough	87	9	92	10	89	9	95	10	48	5	25	3	94	10	100	10	101	11	84	9	8	1	98	10	95	10	88	9	93	10	73	8		rejected	-	-
Active	NHS 111 Call Centre (North East Ambulance Service)	Benicia House, Goldcrest Way, Newburn Riverside, Newcastle upon Tyne NE15 8NY	RX6	156072144	MLH	59381637	59	TS25	46.54	Female	00K	Seaton	Hartlepool	6	1	5	1	4	1	5	1	4	1	49	5	47	5	91	10	88	9	72	8	27	3	60	6	8	1	5	1	6	1	8	1		rejected	-	-
Active	NHS 111 Call Centre (North East Ambulance Service)	Benicia House, Goldcrest Way, Newburn Riverside, Newcastle upon Tyne NE15 8NY	RX6	156073158	ER	59381916	76	NE62	23.28	Female	00L	Stakeford	Northumberland	73	8	68	7	52	6	53	6	55	6	91	10	80	8	87	9	96	10	50	5	49	5	93	10	39	4	67	7	54	6	91	10		rejected	-	-
Active	NHS 111 Call Centre (North East Ambulance Service)	Benicia House, Goldcrest Way, Newburn Riverside, Newcastle upon Tyne NE15 8NY	RX6	156074307	PJG	59382372	7	DL3	48.77	Male	00C	North Road	Darlington	10	1	10	1	6	1	16	2	6	1	87	9	13	2	52	6	44	5	56	6	73	8	55	6	13	2	20	2	12	2	10	1		rejected	-	-
Active	NHS 111 Call Centre (North East Ambulance Service)	Benicia House, Goldcrest Way, Newburn Riverside, Newcastle upon Tyne NE15 8NY	RX6	156075333	DK	59382693	67	DH1	21.53	Male	00J	Framwellgate and Newton Hall	County Durham	95	10	96	10	84	9	92	10	50	5	75	8	98	10	100	10	99	10	88	9	30	3	98	10	94	10	84	9	94	10	95	10		rejected	-	-
Active	NHS 111 Call Centre (North East Ambulance Service)	Benicia House, Goldcrest Way, Newburn Riverside, Newcastle upon Tyne NE15 8NY	RX6	156076632	KB	59383146	81	DH5	22.49	Male	00P	Hetton	Sunderland	25	3	30	3	10	1	31	4	13	2	59	6	55	6	92	10	100	10	57	6	30	3	69	7	34	4	27	3	31	4	40	4		rejected	-	-
Active	NHS 111 Call Centre (North East Ambulance Service)	Benicia House, Goldcrest Way, Newburn Riverside, Newcastle upon Tyne NE15 8NY	RX6	156080034	MER	59384271	78	TS17	55.76	Female	00K	Stainsby Hill	Stockton-on-Tees	23	3	17	2	13	2	18	2	21	3	36	4	74	8	94	10	87	9	83	9	23	3	51	6	28	3	12	2	12	2	43	5		rejected	-	-
Active	NHS 111 Call Centre (North East Ambulance Service)	Benicia House, Goldcrest Way, Newburn Riverside, Newcastle upon Tyne NE15 8NY	RX6	156080724	SJH	59384520	27	TS6	57.92	Female	00M	Teesville	Redcar and Cleveland	47	5	60	6	30	3	57	6	21	3	86	9	23	3	87	9	85	9	66	7	42	5	94	10	66	7	47	5	71	8	56	6		rejected	-	-
Active	NHS 111 Call Centre (North East Ambulance Service)	Benicia House, Goldcrest Way, Newburn Riverside, Newcastle upon Tyne NE15 8NY	RX6	156080925	DTT	59384592	35	SR4	18.27	Male	00P	St Anne's	Sunderland	44	5	36	4	35	4	38	4	20	2	95	10	60	6	91	10	90	9	68	7	85	9	64	7	49	5	29	3	46	5	26	3		rejected	-	-
Active	NHS 111 Call Centre (North East Ambulance Service)	Benicia House, Goldcrest Way, Newburn Riverside, Newcastle upon Tyne NE15 8NY	RX6	156084237	BW	59386056	5	TS10	57.28	Male	00M	Coatham	Redcar and Cleveland	14	2	11	2	13	2	16	2	19	2	99	10	15	2	15	2	9	1	59	6	85	9	83	9	7	1	34	4	11	2	20	2		rejected	-	-
Active	NHS 111 Call Centre (North East Ambulance Service)	Benicia House, Goldcrest Way, Newburn Riverside, Newcastle upon Tyne NE15 8NY	RX6	156087312	CW	59387361	5	DH7	24.65	Male	00J	Brandon	County Durham	15	2	15	2	5	1	15	2	9	1	83	9	48	5	100	10	99	10	90	9	90	9	40	4	18	2	13	2	31	4	21	3		rejected	-	-
Active	NHS 111 Call Centre (North East Ambulance Service)	Benicia House, Goldcrest Way, Newburn Riverside, Newcastle upon Tyne NE15 8NY	RX6	156089169	SH	59388060	27	TS24	42.1	Female	00K	De Bruce	Hartlepool	20	2	15	2	9	1	21	3	16	2	82	9	50	5	91	10	89	9	69	7	53	6	68	7	21	3	20	2	15	2	24	3		rejected	-	-
Active	NHS 111 Call Centre (North East Ambulance Service)	Benicia House, Goldcrest Way, Newburn Riverside, Newcastle upon Tyne NE15 8NY	RX6	156089811	NC	59388327	10	NE3	5.81	Male	13T	West Gosforth	Newcastle upon Tyne	91	10	82	9	84	9	95	10	77	8	38	4	88	9	86	9	92	10	55	6	14	2	86	9	93	10	91	10	78	8	77	8		rejected	-	-
Active	NHS 111 Call Centre (North East Ambulance Service)	Benicia House, Goldcrest Way, Newburn Riverside, Newcastle upon Tyne NE15 8NY	RX6	156090204	KH	59388471	30	NE5	3.34	Female	13T	Fenham	Newcastle upon Tyne	27	3	23	3	25	3	43	5	15	2	51	6	17	2	80	8	95	10	40	4	45	5	38	4	68	7	25	3	35	4	12	2		rejected	-	-
Active	NHS 111 Call Centre (North East Ambulance Service)	Benicia House, Goldcrest Way, Newburn Riverside, Newcastle upon Tyne NE15 8NY	RX6	156096192	MB	59390877	57	SR8	33.48	Female	00D	Peterlee East	County Durham	3	1	4	1	2	1	10	1	1	1	60	6	9	1	96	10	97	10	73	8	47	5	44	5	26	3	4	1	2	1	13	2		rejected	-	-
Active	NHS 111 Call Centre (North East Ambulance Service)	Benicia House, Goldcrest Way, Newburn Riverside, Newcastle upon Tyne NE15 8NY	RX6	156097008	MJAN	59391213	35	NE28	13.68	Male	99C	Battle Hill	North Tyneside	30	3	22	3	26	3	25	3	20	2	41	5	73	8	74	8	93	10	33	4	32	4	42	5	34	4	18	2	17	2	33	4		rejected	-	-
Active	NHS 111 Call Centre (North East Ambulance Service)	Benicia House, Goldcrest Way, Newburn Riverside, Newcastle upon Tyne NE15 8NY	RX6	156099099	JS	59392044	82	NE5	3.21	Female	13T	Fenham	Newcastle upon Tyne	27	3	23	3	25	3	43	5	15	2	51	6	17	2	80	8	95	10	40	4	45	5	38	4	68	7	25	3	35	4	12	2		rejected	-	-
Active	NHS 111 Call Centre (North East Ambulance Service)	Benicia House, Goldcrest Way, Newburn Riverside, Newcastle upon Tyne NE15 8NY	RX6	156099372	MB	59392146	59	TS12	66.97	Male	00M	Brotton	Redcar and Cleveland	6	1	3	1	2	1	14	2	6	1	95	10	48	5	72	8	53	6	95	10	71	8	74	8	11	2	19	2	4	1	15	2		rejected	-	-
Active	NHS 111 Call Centre (North East Ambulance Service)	Benicia House, Goldcrest Way, Newburn Riverside, Newcastle upon Tyne NE15 8NY	RX6	156099408	RJM	59392152	64	NE33	18.7	Male	00N	Westoe	South Tyneside	33	4	35	4	27	3	52	6	11	2	69	7	31	4	53	6	56	6	37	4	56	6	47	5	52	6	49	5	60	6	21	3		rejected	-	-
Active	NHS 111 Call Centre (North East Ambulance Service)	Benicia House, Goldcrest Way, Newburn Riverside, Newcastle upon Tyne NE15 8NY	RX6	156101016	DB	59392761	27	SR7	27.11	Male	00D	Deneside	County Durham	2	1	2	1	1	1	2	1	2	1	57	6	31	4	94	10	93	10	74	8	94	10	21	3	5	1	1	1	2	1	16	2		rejected	-	-
Active	NHS 111 Call Centre (North East Ambulance Service)	Benicia House, Goldcrest Way, Newburn Riverside, Newcastle upon Tyne NE15 8NY	RX6	156101244	SS	59392836	57	TS15	59.56	Female	00K	Yarm	Stockton-on-Tees	80	8	88	9	83	9	86	9	56	6	21	3	71	8	84	9	74	8	77	8	7	1	96	10	98	10	70	7	75	8	94	10		rejected	-	-
Active	NHS 111 Call Centre (North East Ambulance Service)	Benicia House, Goldcrest Way, Newburn Riverside, Newcastle upon Tyne NE15 8NY	RX6	156102120	ASS	59393172	45	NE2	6.99	Male	13T	South Jesmond	Newcastle upon Tyne	79	8	72	8	90	9	97	10	39	4	70	7	66	7	43	5	44	5	32	4	78	8	34	4	92	10	99	10	93	10	39	4		rejected	-	-
Active	NHS 111 Call Centre (North East Ambulance Service)	Benicia House, Goldcrest Way, Newburn Riverside, Newcastle upon Tyne NE15 8NY	RX6	156103215	KJ	59393673	52	DH5	22.41	Female	00P	Hetton	Sunderland	25	3	30	3	10	1	31	4	13	2	59	6	55	6	92	10	100	10	57	6	30	3	69	7	34	4	27	3	31	4	40	4		rejected	-	-
Active	NHS 111 Call Centre (North East Ambulance Service)	Benicia House, Goldcrest Way, Newburn Riverside, Newcastle upon Tyne NE15 8NY	RX6	156108756	MLJ	59396178	4	TS4	56.86	Female	00M	Ladgate	Middlesbrough	10	1	6	1	6	1	11	2	8	1	67	7	48	5	83	9	83	9	60	6	69	7	36	4	15	2	10	1	8	1	11	2		rejected	-	-
Active	NHS 111 Call Centre (North East Ambulance Service)	Benicia House, Goldcrest Way, Newburn Riverside, Newcastle upon Tyne NE15 8NY	RX6	156110862	AA	59397093	53	TS5	54.82	Male	00M	Ayresome	Middlesbrough	53	6	52	6	44	5	45	5	29	3	77	8	57	6	64	7	79	8	31	4	48	5	66	7	56	6	34	4	55	6	59	6		rejected	-	-
Active	NHS 111 Call Centre (North East Ambulance Service)	Benicia House, Goldcrest Way, Newburn Riverside, Newcastle upon Tyne NE15 8NY	RX6	156111588	RB	59397426	27	TS17	53.61	Female	00K	Mandale and Victoria	Stockton-on-Tees	10	1	7	1	8	1	11	2	9	1	78	8	15	2	78	8	77	8	58	6	62	7	52	6	13	2	10	1	6	1	8	1		rejected	-	-
Active	NHS 111 Call Centre (North East Ambulance Service)	Benicia House, Goldcrest Way, Newburn Riverside, Newcastle upon Tyne NE15 8NY	RX6	156112200	RL	59397654	72	NE7	9.59	Male	13T	North Heaton	Newcastle upon Tyne	85	9	86	9	73	8	73	8	58	6	56	6	97	10	70	7	78	8	41	5	22	3	87	9	68	7	74	8	91	10	78	8		rejected	-	-
Active	NHS 111 Call Centre (North East Ambulance Service)	Benicia House, Goldcrest Way, Newburn Riverside, Newcastle upon Tyne NE15 8NY	RX6	156114573	LMT	59398473	2	DL5	38.47	Male	00D	Aycliffe North and Middridge	County Durham	78	8	75	8	51	6	80	8	46	5	62	7	98	10	100	10	101	11	94	10	23	3	97	10	77	8	78	8	73	8	84	9		rejected	-	-
Active	NHS 111 Call Centre (North East Ambulance Service)	Benicia House, Goldcrest Way, Newburn Riverside, Newcastle upon Tyne NE15 8NY	RX6	156115167	SAV	59398665	3	NE6	8.42	Male	13T	North Heaton	Newcastle upon Tyne	97	10	97	10	93	10	100	10	82	9	100	10	52	6	61	7	89	9	22	3	92	10	88	9	100	10	98	10	99	10	78	8		rejected	-	-
Active	NHS 111 Call Centre (North East Ambulance Service)	Benicia House, Goldcrest Way, Newburn Riverside, Newcastle upon Tyne NE15 8NY	RX6	156119169	MPW	59399964	32	DL2	52.43	Male	00C	Sadberge & Middleton St George	Darlington	63	7	49	5	49	5	70	7	42	5	100	10	43	5	97	10	96	10	77	8	98	10	91	10	59	6	77	8	42	5	64	7		rejected	-	-
Active	NHS 111 Call Centre (North East Ambulance Service)	Benicia House, Goldcrest Way, Newburn Riverside, Newcastle upon Tyne NE15 8NY	RX6	156119943	ST	59400162	11	NE28	11.51	Female	99C	Wallsend	North Tyneside	13	2	10	1	8	1	24	3	5	1	83	9	35	4	57	6	55	6	46	5	84	9	44	5	24	3	25	3	6	1	8	1		rejected	-	-
Active	NHS 111 Call Centre (North East Ambulance Service)	Benicia House, Goldcrest Way, Newburn Riverside, Newcastle upon Tyne NE15 8NY	RX6	156121647	AM	59400639	25	TS8	57.88	Male	00M	Coulby Newham	Middlesbrough	17	2	16	2	12	2	19	2	5	1	53	6	43	5	88	9	96	10	54	6	35	4	51	6	12	2	29	3	29	3	13	2		rejected	-	-
Active	NHS 111 Call Centre (North East Ambulance Service)	Benicia House, Goldcrest Way, Newburn Riverside, Newcastle upon Tyne NE15 8NY	RX6	156122565	SMS	59400873	49	DL14	34.14	Female	00D	Bishop Auckland Town	County Durham	24	3	27	3	17	2	64	7	18	2	34	4	7	1	71	8	58	6	76	8	20	2	54	6	79	8	48	5	33	4	36	4		rejected	-	-
Active	NHS 111 Call Centre (North East Ambulance Service)	Benicia House, Goldcrest Way, Newburn Riverside, Newcastle upon Tyne NE15 8NY	RX6	156123603	LLW	59401119	23	TS23	48.53	Female	00K	Billingham East	Stockton-on-Tees	25	3	22	3	17	2	12	2	22	3	70	7	45	5	94	10	96	10	68	7	42	5	63	7	11	2	14	2	20	2	40	4		rejected	-	-
Active	NHS 111 Call Centre (North East Ambulance Service)	Benicia House, Goldcrest Way, Newburn Riverside, Newcastle upon Tyne NE15 8NY	RX6	156123756	AD	59401161	22	NE12	11.09	Female	99C	Benton	North Tyneside	93	10	79	8	75	8	95	10	68	7	78	8	98	10	86	9	88	9	59	6	36	4	90	9	94	10	90	9	71	8	78	8		rejected	-	-
Active	NHS 111 Call Centre (North East Ambulance Service)	Benicia House, Goldcrest Way, Newburn Riverside, Newcastle upon Tyne NE15 8NY	RX6	156074823	SN	59382561	2	TS19	49.72	Female	00K	Roseworth	Stockton-on-Tees	6	1	5	1	4	1	7	1	2	1	80	8	38	4	87	9	100	10	48	5	78	8	44	5	9	1	6	1	12	2	5	1	Alrah & Singh Ltd (Pharmacy Express) - FTN67	completed	-	-
Active	NHS 111 Call Centre (North East Ambulance Service)	Benicia House, Goldcrest Way, Newburn Riverside, Newcastle upon Tyne NE15 8NY	RX6	156124239	BSG	59401278	20	DL4	38.51	Male	00D	Shildon and Dene Valley	County Durham	14	2	17	2	10	1	31	4	3	1	89	9	13	2	50	5	34	4	80	8	67	7	64	7	34	4	28	3	21	3	15	2	Asda Pharmacy (Branch: 4587 - Bishop Auckland) - FA415	completed	-	-
Active	NHS 111 Call Centre (North East Ambulance Service)	Benicia House, Goldcrest Way, Newburn Riverside, Newcastle upon Tyne NE15 8NY	RX6	156073137	JI	59381907	51	SR2	25.52	Male	00P	Ryhope	Sunderland	51	6	43	5	33	4	58	6	28	3	83	9	60	6	95	10	95	10	72	8	49	5	75	8	77	8	41	5	53	6	46	5	Asda Pharmacy (Grangetown) - FXD93	completed	-	-
Active	NHS 111 Call Centre (North East Ambulance Service)	Benicia House, Goldcrest Way, Newburn Riverside, Newcastle upon Tyne NE15 8NY	RX6	156072099	DH	59381622	78	NE35	16.05	Female	00N	Boldon Colliery	South Tyneside	68	7	60	6	48	5	79	8	38	4	64	7	82	9	96	10	100	10	70	7	37	4	61	7	84	9	69	7	62	7	59	6	Asda Pharmacy (Branch: 4639) - FW190	completed	-	-
Active	NHS 111 Call Centre (North East Ambulance Service)	Benicia House, Goldcrest Way, Newburn Riverside, Newcastle upon Tyne NE15 8NY	RX6	156098037	SEJ	59391609	54	NE35	15.91	Female	00N	Boldon Colliery	South Tyneside	84	9	78	8	78	8	83	9	42	5	60	6	87	9	95	10	100	10	64	7	33	4	63	7	86	9	75	8	75	8	58	6	Asda Pharmacy (Branch: 4639) - FW190	completed	-	-
Active	NHS 111 Call Centre (North East Ambulance Service)	Benicia House, Goldcrest Way, Newburn Riverside, Newcastle upon Tyne NE15 8NY	RX6	156086283	PLG	59386935	72	NE38	13.31	Male	00P	Washington South	Sunderland	77	8	75	8	75	8	74	8	41	5	36	4	95	10	93	10	100	10	59	6	12	2	91	10	94	10	55	6	76	8	60	6	Asda Pharmacy (Branch: 4692 - Washington) - FMP96	completed	-	-
Active	NHS 111 Call Centre (North East Ambulance Service)	Benicia House, Goldcrest Way, Newburn Riverside, Newcastle upon Tyne NE15 8NY	RX6	156119850	WP	59400135	3	DL5	42.71	Male	00D	Aycliffe East	County Durham	39	4	32	4	26	3	41	5	22	3	45	5	85	9	99	10	94	10	91	10	21	3	70	7	39	4	42	5	26	3	42	5	Asda Pharmacy (Branch: 4950 - Asda (Darlington)) - FED61	completed	-	-
Active	NHS 111 Call Centre (North East Ambulance Service)	Benicia House, Goldcrest Way, Newburn Riverside, Newcastle upon Tyne NE15 8NY	RX6	156087168	IJP	59387301	53	NE22	21.4	Male	00L	Sleekburn	Northumberland	14	2	11	2	7	1	7	1	11	2	81	9	74	8	85	9	87	9	58	6	88	9	39	4	5	1	11	2	12	2	22	3	Asda Pharmacy (Branch: 4955 - Blyth) - FNC48	completed	-	-
Active	NHS 111 Call Centre (North East Ambulance Service)	Benicia House, Goldcrest Way, Newburn Riverside, Newcastle upon Tyne NE15 8NY	RX6	156072075	FL	59381610	2	DL16	29.93	Male	00D	Tudhoe	County Durham	66	7	56	6	48	5	70	7	39	4	64	7	86	9	99	10	95	10	90	9	26	3	90	9	75	8	61	7	70	7	51	6	Asda Pharmacy (Branch: 4987 - Spennymoor) - FE649	completed	-	-
Active	NHS 111 Call Centre (North East Ambulance Service)	Benicia House, Goldcrest Way, Newburn Riverside, Newcastle upon Tyne NE15 8NY	RX6	156079221	SL	59383974	3	DL16	31.54	Female	00D	Spennymoor	County Durham	59	6	52	6	37	4	66	7	39	4	63	7	72	8	99	10	93	10	95	10	32	4	71	8	81	9	50	5	55	6	59	6	Asda Pharmacy (Branch: 4987 - Spennymoor) - FE649	completed	-	-
Active	NHS 111 Call Centre (North East Ambulance Service)	Benicia House, Goldcrest Way, Newburn Riverside, Newcastle upon Tyne NE15 8NY	RX6	156079422	AEC	59384052	11	DL16	30.64	Female	00D	Spennymoor	County Durham	28	3	24	3	20	2	31	4	14	2	85	9	29	3	92	10	81	9	90	9	68	7	56	6	28	3	33	4	30	3	20	2	Asda Pharmacy (Branch: 4987 - Spennymoor) - FE649	completed	-	-
Active	NHS 111 Call Centre (North East Ambulance Service)	Benicia House, Goldcrest Way, Newburn Riverside, Newcastle upon Tyne NE15 8NY	RX6	156095550	AJ	59390622	3	TS19	50.75	Female	00K	Newtown	Stockton-on-Tees	10	1	6	1	8	1	8	1	12	2	90	9	16	2	56	6	50	5	54	6	93	10	47	5	4	1	17	2	4	1	25	3	Asda Pharmacy (Portrack Lane) - FLL14	completed	-	-
Active	NHS 111 Call Centre (North East Ambulance Service)	Benicia House, Goldcrest Way, Newburn Riverside, Newcastle upon Tyne NE15 8NY	RX6	156092004	WM	59389215	6	NE62	23.37	Male	00L	Stakeford	Northumberland	87	9	84	9	62	7	66	7	57	6	101	11	92	10	99	10	98	10	85	9	94	10	97	10	75	8	54	6	82	9	94	10	Asda Pharmacy (Branch: 5002 - Ashington) - FDT70	completed	-	-
Active	NHS 111 Call Centre (North East Ambulance Service)	Benicia House, Goldcrest Way, Newburn Riverside, Newcastle upon Tyne NE15 8NY	RX6	156119751	JMW	59400102	77	NE61	20.66	Female	00L	Morpeth Stobhill	Northumberland	92	10	87	9	71	8	89	9	62	7	81	9	90	9	99	10	94	10	91	10	41	5	86	9	80	8	92	10	95	10	95	10	Asda Pharmacy (Branch: 5002 - Ashington) - FDT70	completed	-	-
Active	NHS 111 Call Centre (North East Ambulance Service)	Benicia House, Goldcrest Way, Newburn Riverside, Newcastle upon Tyne NE15 8NY	RX6	156094935	TB	59390394	46	NE33	18.09	Male	00N	West Park	South Tyneside	45	5	43	5	31	4	58	6	20	2	91	10	50	5	69	7	84	9	33	4	87	9	53	6	75	8	42	5	46	5	53	6	Asda Pharmacy (Branch: 5889 - South Shields) - FVW42	completed	-	-
Active	NHS 111 Call Centre (North East Ambulance Service)	Benicia House, Goldcrest Way, Newburn Riverside, Newcastle upon Tyne NE15 8NY	RX6	156072489	JPM	59381718	21	TS22	47.5	Male	00K	Billingham West	Stockton-on-Tees	87	9	87	9	65	7	68	7	56	6	97	10	77	8	92	10	94	10	66	7	62	7	99	10	62	7	70	7	76	8	93	10	Billingham Health Limited - FF873	completed	-	-
Active	NHS 111 Call Centre (North East Ambulance Service)	Benicia House, Goldcrest Way, Newburn Riverside, Newcastle upon Tyne NE15 8NY	RX6	156078765	JS	59383842	30	TS8	58.77	Male	00M	Coulby Newham	Middlesbrough	17	2	16	2	12	2	19	2	5	1	53	6	43	5	88	9	96	10	54	6	35	4	51	6	12	2	29	3	29	3	13	2	Billingham Health Limited - FF873	completed	-	-
Active	NHS 111 Call Centre (North East Ambulance Service)	Benicia House, Goldcrest Way, Newburn Riverside, Newcastle upon Tyne NE15 8NY	RX6	156100149	IB	59392410	65	NE24	21.81	Male	00L	Croft	Northumberland	24	3	20	2	12	2	29	3	21	3	98	10	22	3	78	8	64	7	82	9	97	10	66	7	30	3	28	3	20	2	41	5	Blyth HealthCare Pharmacy - FLW99	completed	-	-
Active	NHS 111 Call Centre (North East Ambulance Service)	Benicia House, Goldcrest Way, Newburn Riverside, Newcastle upon Tyne NE15 8NY	RX6	156109998	EM	59396727	55	NE31	13.84	Female	00N	Monkton	South Tyneside	8	1	8	1	7	1	13	2	9	1	3	1	71	8	96	10	99	10	69	7	10	1	16	2	17	2	11	2	5	1	23	3	Boustead Chemist - FNC81	completed	-	-
Active	NHS 111 Call Centre (North East Ambulance Service)	Benicia House, Goldcrest Way, Newburn Riverside, Newcastle upon Tyne NE15 8NY	RX6	156083787	WLS	59385837	71	DL15	29.02	Female	00D	Crook	County Durham	61	7	57	6	54	6	81	9	33	4	28	3	61	7	101	11	100	10	99	10	14	2	66	7	88	9	70	7	54	6	53	6	Britton and Robson Ltd - FFV56	completed	-	-
Active	NHS 111 Call Centre (North East Ambulance Service)	Benicia House, Goldcrest Way, Newburn Riverside, Newcastle upon Tyne NE15 8NY	RX6	156076584	LED	59383137	30	DH2	12.24	Female	00J	Pelton	County Durham	54	6	57	6	44	5	53	6	39	4	76	8	21	3	92	10	87	9	74	8	40	4	77	8	63	7	42	5	54	6	54	6	Centrechem (Pelton) - FE898	completed	-	-
Active	NHS 111 Call Centre (North East Ambulance Service)	Benicia House, Goldcrest Way, Newburn Riverside, Newcastle upon Tyne NE15 8NY	RX6	156113163	VAR	59397897	43	TS10	58.67	Female	00M	Kirkleatham	Redcar and Cleveland	3	1	2	1	1	1	8	1	4	1	44	5	33	4	91	10	92	10	65	7	22	3	64	7	11	2	7	1	5	1	3	1	Clevechem Ltd (Clevechem, Redcar) - FRQ88	completed	-	-
Active	NHS 111 Call Centre (North East Ambulance Service)	Benicia House, Goldcrest Way, Newburn Riverside, Newcastle upon Tyne NE15 8NY	RX6	156122676	IFB	59400903	3	TS10	58.69	Female	00M	Kirkleatham	Redcar and Cleveland	55	6	55	6	36	4	52	6	42	5	41	5	76	8	91	10	90	9	69	7	14	2	96	10	52	6	48	5	43	5	79	8	Clevechem Ltd (Clevechem, Redcar) - FRQ88	completed	-	-
Active	NHS 111 Call Centre (North East Ambulance Service)	Benicia House, Goldcrest Way, Newburn Riverside, Newcastle upon Tyne NE15 8NY	RX6	156073281	AML	59381961	6	TS11	61.26	Female	00M	Longbeck	Redcar and Cleveland	46	5	33	4	25	3	44	5	40	4	96	10	89	9	72	8	55	6	92	10	62	7	92	10	37	4	51	6	24	3	55	6	Coopers Chemist Marske Limited (Coopers Marske) - FDY75	completed	-	-
Active	NHS 111 Call Centre (North East Ambulance Service)	Benicia House, Goldcrest Way, Newburn Riverside, Newcastle upon Tyne NE15 8NY	RX6	156072105	CEY	59381625	3	NE29	16.7	Male	99C	Collingwood	North Tyneside	94	10	96	10	90	9	82	9	73	8	42	5	96	10	91	10	100	10	55	6	14	2	98	10	92	10	67	7	98	10	93	10	D and C Fenwick Ltd (Farringdon Road) - FXJ21	completed	-	-
Active	NHS 111 Call Centre (North East Ambulance Service)	Benicia House, Goldcrest Way, Newburn Riverside, Newcastle upon Tyne NE15 8NY	RX6	156072948	AGF	59381841	68	NE34	17.85	Female	00N	Whiteleas	South Tyneside	9	1	8	1	4	1	17	2	3	1	45	5	62	7	98	10	100	10	75	8	79	8	19	2	24	3	13	2	11	2	11	2	East Boldon Village Pharmacy Ltd - FE845	completed	-	-
Active	NHS 111 Call Centre (North East Ambulance Service)	Benicia House, Goldcrest Way, Newburn Riverside, Newcastle upon Tyne NE15 8NY	RX6	156085749	JO	59386704	24	NE36	18.28	Female	00N	Cleadon and East Boldon	South Tyneside	87	9	82	9	81	9	95	10	62	7	48	5	57	6	92	10	93	10	68	7	18	2	87	9	93	10	92	10	66	7	83	9	East Boldon Village Pharmacy Ltd - FE845	completed	-	-
Active	NHS 111 Call Centre (North East Ambulance Service)	Benicia House, Goldcrest Way, Newburn Riverside, Newcastle upon Tyne NE15 8NY	RX6	156072066	SCC	59381604	47	NE3	5.92	Female	13T	Castle	Newcastle upon Tyne	85	9	82	9	77	8	86	9	46	5	47	5	92	10	93	10	95	10	67	7	21	3	72	8	93	10	73	8	80	8	83	9	Fairmans Pharmacy (Newbiggin Hall) - FKA12	completed	-	-
Active	NHS 111 Call Centre (North East Ambulance Service)	Benicia House, Goldcrest Way, Newburn Riverside, Newcastle upon Tyne NE15 8NY	RX6	156104247	TMF	59394183	19	M20	173.9	Male	14L	Old Moat	Manchester	35	4	51	6	62	7	73	8	10	1	32	4	9	1	29	3	36	4	17	2	86	9	12	2	65	7	75	8	16	2	14	2	Fairmans Pharmacy (Newbiggin Hall) - FKA12	completed	-	-
Active	NHS 111 Call Centre (North East Ambulance Service)	Benicia House, Goldcrest Way, Newburn Riverside, Newcastle upon Tyne NE15 8NY	RX6	156075891	IM	59382891	63	NE10	9.17	Female	13T	Felling	Gateshead	7	1	6	1	4	1	12	2	6	1	68	7	19	2	83	9	91	10	50	5	95	10	27	3	12	2	12	2	11	2	12	2	Fairmans Pharmacy (Pelaw) - FX287	completed	-	-
Active	NHS 111 Call Centre (North East Ambulance Service)	Benicia House, Goldcrest Way, Newburn Riverside, Newcastle upon Tyne NE15 8NY	RX6	156124011	MBT	59401218	5	SR8	34.21	Female	00D	Horden	County Durham	21	3	28	3	11	2	32	4	4	1	91	10	32	4	95	10	99	10	67	7	74	8	62	7	50	5	20	2	23	3	35	4	Fursewood Ltd (Westview Pharmacy) - FFT83	completed	-	-
Active	NHS 111 Call Centre (North East Ambulance Service)	Benicia House, Goldcrest Way, Newburn Riverside, Newcastle upon Tyne NE15 8NY	RX6	156072216	BAT	59381670	65	DH3	18.49	Female	00J	Lumley	County Durham	82	9	69	7	69	7	83	9	38	4	98	10	77	8	100	10	98	10	93	10	73	8	87	9	91	10	70	7	77	8	60	6	G Whitfield Ltd (Fencehouses) - FQQ83	completed	-	-
Active	NHS 111 Call Centre (North East Ambulance Service)	Benicia House, Goldcrest Way, Newburn Riverside, Newcastle upon Tyne NE15 8NY	RX6	156084105	MRR	59385987	85	DH5	23.17	Female	00P	Hetton	Sunderland	25	3	30	3	10	1	31	4	13	2	59	6	55	6	92	10	100	10	57	6	30	3	69	7	34	4	27	3	31	4	40	4	G Whitfield Ltd (Front St Hetton) - FJP49	completed	-	-
Active	NHS 111 Call Centre (North East Ambulance Service)	Benicia House, Goldcrest Way, Newburn Riverside, Newcastle upon Tyne NE15 8NY	RX6	156072180	CNS	59381649	40	TS23	47.17	Female	00K	Billingham North	Stockton-on-Tees	78	8	82	9	64	7	77	8	53	6	26	3	95	10	98	10	99	10	80	8	8	1	98	10	83	9	67	7	77	8	96	10	Harry Hill Chemists (Harry Hill, Billingham) - FY661	completed	-	-
Active	NHS 111 Call Centre (North East Ambulance Service)	Benicia House, Goldcrest Way, Newburn Riverside, Newcastle upon Tyne NE15 8NY	RX6	156098781	WWD	59391915	74	NE61	21.23	Male	00L	Morpeth Kirkhill	Northumberland	42	5	34	4	29	3	42	5	27	3	51	6	87	9	87	9	87	9	64	7	45	5	38	4	37	4	46	5	40	4	39	4	Health Hut Professionals Limited - FMN17	completed	-	-
Active	NHS 111 Call Centre (North East Ambulance Service)	Benicia House, Goldcrest Way, Newburn Riverside, Newcastle upon Tyne NE15 8NY	RX6	156072138	RVK	59381634	29	DH4	20.77	Female	00P	Houghton	Sunderland	16	2	16	2	9	1	26	3	6	1	81	9	17	2	88	9	91	10	61	7	70	7	49	5	32	4	21	3	26	3	16	2	Hopes Pharmacy - FHH45	completed	-	-
Active	NHS 111 Call Centre (North East Ambulance Service)	Benicia House, Goldcrest Way, Newburn Riverside, Newcastle upon Tyne NE15 8NY	RX6	156082572	JMD	59385306	53	DH5	21.84	Female	00P	Copt Hill	Sunderland	28	3	29	3	22	3	42	5	13	2	77	8	10	1	87	9	80	8	73	8	53	6	60	6	49	5	35	4	27	3	43	5	Houghton pharmacy (Houghton-Le-Spring) - FXT71	completed	-	-
Active	NHS 111 Call Centre (North East Ambulance Service)	Benicia House, Goldcrest Way, Newburn Riverside, Newcastle upon Tyne NE15 8NY	RX6	156084507	DL	59386170	56	DH5	21.68	Male	00P	Copt Hill	Sunderland	82	9	84	9	54	6	71	8	52	6	87	9	79	8	99	10	98	10	85	9	41	5	97	10	78	8	60	6	93	10	86	9	Houghton pharmacy (Houghton-Le-Spring) - FXT71	completed	-	-
Active	NHS 111 Call Centre (North East Ambulance Service)	Benicia House, Goldcrest Way, Newburn Riverside, Newcastle upon Tyne NE15 8NY	RX6	156081567	TF	59384859	66	DL4	38.08	Male	00D	Shildon and Dene Valley	County Durham	13	2	12	2	5	1	23	3	10	1	39	4	29	3	97	10	88	9	94	10	24	3	52	6	39	4	14	2	9	1	36	4	Intrahealth Pharmacy Ltd (t/a Cheapside Pharmacy) - FTH97	completed	-	-
Active	NHS 111 Call Centre (North East Ambulance Service)	Benicia House, Goldcrest Way, Newburn Riverside, Newcastle upon Tyne NE15 8NY	RX6	156079491	KSM	59384073	45	SR2	22.94	Male	00P	Hendon	Sunderland	9	1	6	1	9	1	26	3	3	1	75	8	16	2	50	5	38	4	67	7	82	9	37	4	16	2	45	5	4	1	6	1	Leema Pharmacy - FF160	completed	-	-
Active	NHS 111 Call Centre (North East Ambulance Service)	Benicia House, Goldcrest Way, Newburn Riverside, Newcastle upon Tyne NE15 8NY	RX6	156075645	VAG	59382786	34	NE25	16.81	Female	99C	Monkseaton North	North Tyneside	77	8	71	8	58	6	80	8	33	4	98	10	100	10	77	8	75	8	58	6	70	7	88	9	73	8	82	9	83	9	66	7	LloydsPharmacy in Sainsburys (Branch: 5269 - Whitley Bay) - FMT44	completed	-	-
Active	NHS 111 Call Centre (North East Ambulance Service)	Benicia House, Goldcrest Way, Newburn Riverside, Newcastle upon Tyne NE15 8NY	RX6	156106029	EJR	59395014	2	NE29	16.79	Female	99C	Chirton	North Tyneside	37	4	32	4	29	3	49	5	18	2	95	10	44	5	44	5	37	4	48	5	90	9	59	6	39	4	58	6	34	4	31	4	LloydsPharmacy (Branch: 6217 - Bedford Street) - FCE92	completed	-	-
Active	NHS 111 Call Centre (North East Ambulance Service)	Benicia House, Goldcrest Way, Newburn Riverside, Newcastle upon Tyne NE15 8NY	RX6	156088530	JE	59387826	52	NE22	19.8	Female	00L	Bedlington Central	Northumberland	63	7	58	6	53	6	53	6	30	3	77	8	76	8	96	10	100	10	70	7	46	5	68	7	51	6	51	6	58	6	52	6	LloydsPharmacy (Branch: 6220 - Bedlington) - FRP40	completed	-	-
Active	NHS 111 Call Centre (North East Ambulance Service)	Benicia House, Goldcrest Way, Newburn Riverside, Newcastle upon Tyne NE15 8NY	RX6	156101835	JWB	59393073	28	TS25	46.75	Male	00K	Fens and Rossmere	Hartlepool	75	8	64	7	50	5	82	9	45	5	95	10	75	8	97	10	97	10	76	8	55	6	100	10	92	10	68	7	84	9	55	6	LloydsPharmacy (Branch: 6481 - Lloyds, Park Road) - FEH08	completed	-	-
Active	NHS 111 Call Centre (North East Ambulance Service)	Benicia House, Goldcrest Way, Newburn Riverside, Newcastle upon Tyne NE15 8NY	RX6	156089292	IWH	59388114	6	LS7	128.51	Female	02V	Chapel Allerton	Leeds	3	1	2	1	5	1	9	1	9	1	26	3	11	2	11	2	18	2	8	1	49	5	17	2	6	1	16	2	6	1	2	1	LloydsPharmacy (Branch: 6678 - Benton Road) - FWK47	completed	-	-
Active	NHS 111 Call Centre (North East Ambulance Service)	Benicia House, Goldcrest Way, Newburn Riverside, Newcastle upon Tyne NE15 8NY	RX6	156078723	BES	59383827	29	SR6	21.76	Male	00P	Fulwell	Sunderland	76	8	72	8	61	7	81	9	34	4	100	10	82	9	73	8	76	8	48	5	96	10	86	9	87	9	70	7	87	9	59	6	LloydsPharmacy (Branch: 6838 - Sea Road) - FCH62	completed	-	-
Active	NHS 111 Call Centre (North East Ambulance Service)	Benicia House, Goldcrest Way, Newburn Riverside, Newcastle upon Tyne NE15 8NY	RX6	156093099	MET	59389653	79	TS7	58.88	Female	00M	Ormesby	Redcar and Cleveland	51	6	55	6	38	4	56	6	38	4	54	6	29	3	92	10	93	10	66	7	18	2	97	10	61	7	48	5	55	6	68	7	LloydsPharmacy (Branch: 7039 - lloyds, Midwifery Clinic, Coulby Newham) - FTA60	completed	-	-
Active	NHS 111 Call Centre (North East Ambulance Service)	Benicia House, Goldcrest Way, Newburn Riverside, Newcastle upon Tyne NE15 8NY	RX6	156116610	AAR	59399163	5	TS8	59.84	Male	00M	Marton West	Middlesbrough	73	8	79	8	56	6	82	9	53	6	41	5	52	6	96	10	100	10	69	7	15	2	90	9	81	9	78	8	71	8	96	10	LloydsPharmacy (Branch: 7039 - lloyds, Midwifery Clinic, Coulby Newham) - FTA60	completed	-	-
Active	NHS 111 Call Centre (North East Ambulance Service)	Benicia House, Goldcrest Way, Newburn Riverside, Newcastle upon Tyne NE15 8NY	RX6	156121359	GSG	59400570	33	TS7	58.73	Female	00M	Marton East	Middlesbrough	67	7	76	8	72	8	89	9	58	6	21	3	22	3	84	9	86	9	58	6	8	1	90	9	85	9	87	9	81	9	71	8	LloydsPharmacy (Branch: 7039 - lloyds, Midwifery Clinic, Coulby Newham) - FTA60	completed	-	-
Active	NHS 111 Call Centre (North East Ambulance Service)	Benicia House, Goldcrest Way, Newburn Riverside, Newcastle upon Tyne NE15 8NY	RX6	156072123	DRW	59381628	29	TS5	54.89	Female	00M	Linthorpe	Middlesbrough	61	7	52	6	48	5	71	8	33	4	82	9	58	6	78	8	83	9	49	5	55	6	64	7	76	8	62	7	47	5	69	7	LloydsPharmacy (Branch: 7390 - Lloyds, Scandanavian House) - FQ013	completed	-	-
Active	NHS 111 Call Centre (North East Ambulance Service)	Benicia House, Goldcrest Way, Newburn Riverside, Newcastle upon Tyne NE15 8NY	RX6	156106380	LAH	59395188	35	TS5	53.42	Male	00M	Newport	Middlesbrough	10	1	6	1	10	1	9	1	6	1	60	6	52	6	45	5	55	6	24	3	58	6	36	4	7	1	14	2	5	1	11	2	LloydsPharmacy (Branch: 7390 - Lloyds, Scandanavian House) - FQ013	completed	-	-
Active	NHS 111 Call Centre (North East Ambulance Service)	Benicia House, Goldcrest Way, Newburn Riverside, Newcastle upon Tyne NE15 8NY	RX6	156117882	JH	59399553	52	TS4	55.66	Female	00M	Longlands & Beechwood	Middlesbrough	2	1	5	1	2	1	6	1	1	1	42	5	4	1	78	8	96	10	37	4	50	5	28	3	6	1	7	1	11	2	2	1	LloydsPharmacy (Branch: 7390 - Lloyds, Scandanavian House) - FQ013	completed	-	-
Active	NHS 111 Call Centre (North East Ambulance Service)	Benicia House, Goldcrest Way, Newburn Riverside, Newcastle upon Tyne NE15 8NY	RX6	156118158	SLH	59399655	37	TS5	56.58	Female	00M	Trimdon	Middlesbrough	59	6	59	6	59	6	66	7	37	4	28	3	63	7	71	8	78	8	42	5	12	2	73	8	76	8	53	6	66	7	43	5	LloydsPharmacy (Branch: 7390 - Lloyds, Scandanavian House) - FQ013	completed	-	-
Active	NHS 111 Call Centre (North East Ambulance Service)	Benicia House, Goldcrest Way, Newburn Riverside, Newcastle upon Tyne NE15 8NY	RX6	156119382	AVRL	59400003	11	DL5	40.36	Female	00D	Aycliffe West	County Durham	31	4	34	4	21	3	27	3	9	1	83	9	62	7	96	10	97	10	72	8	60	6	60	6	25	3	29	3	50	5	26	3	LloydsPharmacy (Branch: 7473 - Pease Way Medical Centre) - FWF67	completed	-	-
Active	NHS 111 Call Centre (North East Ambulance Service)	Benicia House, Goldcrest Way, Newburn Riverside, Newcastle upon Tyne NE15 8NY	RX6	156123348	SHB	59401053	4	TS3	57.63	Female	00M	Park End & Beckfield	Middlesbrough	3	1	3	1	2	1	10	1	1	1	38	4	16	2	85	9	93	10	51	6	37	4	33	4	28	3	3	1	4	1	12	2	LloydsPharmacy (Branch: 7479 - Lloyds, Low Grange Health Village) - FDX31	completed	-	-
Active	NHS 111 Call Centre (North East Ambulance Service)	Benicia House, Goldcrest Way, Newburn Riverside, Newcastle upon Tyne NE15 8NY	RX6	156078498	HAMO	59383728	89	NE46	25.67	Female	00L	Hexham West	Northumberland	97	10	97	10	81	9	98	10	81	9	65	7	93	10	83	9	64	7	99	10	27	3	87	9	96	10	97	10	99	10	100	10	LloydsPharmacy (Branch: 7487 - Hexham) - FAP73	completed	-	-
Active	NHS 111 Call Centre (North East Ambulance Service)	Benicia House, Goldcrest Way, Newburn Riverside, Newcastle upon Tyne NE15 8NY	RX6	156075996	THS	59382930	8	DH6	28.4	Male	00J	Coxhoe	County Durham	34	4	33	4	29	3	52	6	25	3	8	1	60	6	89	9	76	8	89	9	4	1	67	7	58	6	43	5	25	3	36	4	LloydsPharmacy in Sainsburys (Branch: 5022 - Bishop Auckland) - FAL36	completed	-	-
Active	NHS 111 Call Centre (North East Ambulance Service)	Benicia House, Goldcrest Way, Newburn Riverside, Newcastle upon Tyne NE15 8NY	RX6	156121416	AF	59400576	3	NE23	15.38	Male	00L	Seghill with Seaton Delaval	Northumberland	49	5	37	4	32	4	33	4	45	5	78	8	70	7	99	10	97	10	89	9	48	5	66	7	29	3	38	4	25	3	54	6	LloydsPharmacy in Sainsburys (Branch: 5064 - Cramlington) - FH700	completed	-	-
Active	NHS 111 Call Centre (North East Ambulance Service)	Benicia House, Goldcrest Way, Newburn Riverside, Newcastle upon Tyne NE15 8NY	RX6	156122214	DSR	59400801	38	NE12	9.9	Male	99C	Longbenton	North Tyneside	20	2	13	2	13	2	15	2	11	2	76	8	68	7	90	9	96	10	57	6	81	9	38	4	19	2	13	2	11	2	22	3	LloydsPharmacy in Sainsburys (Branch: 5064 - Cramlington) - FH700	completed	-	-
Active	NHS 111 Call Centre (North East Ambulance Service)	Benicia House, Goldcrest Way, Newburn Riverside, Newcastle upon Tyne NE15 8NY	RX6	156076680	GB	59383155	39	SR8	31.06	Female	00D	Easington	County Durham	81	9	90	9	54	6	82	9	38	4	87	9	91	10	86	9	79	8	73	8	46	5	89	9	95	10	66	7	88	9	90	9	Lydon Pharmacy Group Ltd (Peterlee) - FCJ51	completed	-	-
Active	NHS 111 Call Centre (North East Ambulance Service)	Benicia House, Goldcrest Way, Newburn Riverside, Newcastle upon Tyne NE15 8NY	RX6	156075759	JSJ	59382828	5	DH6	30.04	Male	00J	Coxhoe	County Durham	34	4	33	4	29	3	52	6	25	3	8	1	60	6	89	9	76	8	89	9	4	1	67	7	58	6	43	5	25	3	36	4	M Whitfield Ltd (Coxhoe) - FGL33	completed	-	-
Active	NHS 111 Call Centre (North East Ambulance Service)	Benicia House, Goldcrest Way, Newburn Riverside, Newcastle upon Tyne NE15 8NY	RX6	156085614	WMH	59386644	30	DH6	30.73	Male	00J	Coxhoe	County Durham	69	7	60	6	55	6	82	9	29	3	93	10	60	6	94	10	89	9	80	8	60	6	82	9	92	10	68	7	62	7	50	5	M Whitfield Ltd (Coxhoe) - FGL33	completed	-	-
Active	NHS 111 Call Centre (North East Ambulance Service)	Benicia House, Goldcrest Way, Newburn Riverside, Newcastle upon Tyne NE15 8NY	RX6	156072198	KD	59381661	55	DH1	23.51	Male	00J	Belmont	County Durham	41	5	39	4	28	3	36	4	20	2	70	7	72	8	85	9	94	10	49	5	50	5	54	6	25	3	52	6	45	5	39	4	M Whitfield Ltd (Gilesgate) - FTT54	completed	-	-
Active	NHS 111 Call Centre (North East Ambulance Service)	Benicia House, Goldcrest Way, Newburn Riverside, Newcastle upon Tyne NE15 8NY	RX6	156097989	BTL	59391582	7	NE34	15.81	Female	00N	Bede	South Tyneside	12	2	9	1	6	1	18	2	6	1	45	5	53	6	91	10	99	10	58	6	77	8	19	2	31	4	11	2	16	2	10	1	Neil Pharmacy - FPV29	completed	-	-
Active	NHS 111 Call Centre (North East Ambulance Service)	Benicia House, Goldcrest Way, Newburn Riverside, Newcastle upon Tyne NE15 8NY	RX6	156072537	AC	59381730	51	TS20	48.57	Female	00K	Norton West	Stockton-on-Tees	87	9	91	10	69	7	84	9	55	6	59	6	94	10	80	8	91	10	43	5	21	3	97	10	82	9	80	8	81	9	96	10	Norton Glebe Pharmacy (Norton Glebe, Stockton) - FV447	completed	-	-
Active	NHS 111 Call Centre (North East Ambulance Service)	Benicia House, Goldcrest Way, Newburn Riverside, Newcastle upon Tyne NE15 8NY	RX6	156073020	GD	59381862	2	TS25	45.81	Female	00K	Foggy Furze	Hartlepool	25	3	29	3	20	2	33	4	18	2	101	11	6	1	59	6	57	6	48	5	99	10	95	10	46	5	24	3	27	3	40	4	P. S. Pendergood Ltd (Clayfields, Oxford Road) - FE348	completed	-	-
Active	NHS 111 Call Centre (North East Ambulance Service)	Benicia House, Goldcrest Way, Newburn Riverside, Newcastle upon Tyne NE15 8NY	RX6	156079320	MS	59384013	76	TS10	57.3	Female	00M	Newcomen	Redcar and Cleveland	47	5	43	5	34	4	50	5	21	3	95	10	60	6	69	7	60	6	65	7	57	6	95	10	43	5	55	6	42	5	47	5	Park Avenue Pharmacy Ltd (Park Avenue, Redcar) - FVM18	completed	-	-
Active	NHS 111 Call Centre (North East Ambulance Service)	Benicia House, Goldcrest Way, Newburn Riverside, Newcastle upon Tyne NE15 8NY	RX6	156115137	AJH	59398653	34	TS17	56.13	Female	00K	Ingleby Barwick East	Stockton-on-Tees	83	9	83	9	96	10	89	9	27	3	54	6	84	9	84	9	72	8	81	9	18	2	98	10	78	8	95	10	86	9	38	4	Pharmacy 365 (365 High Street) - FMH02	completed	-	-
Active	NHS 111 Call Centre (North East Ambulance Service)	Benicia House, Goldcrest Way, Newburn Riverside, Newcastle upon Tyne NE15 8NY	RX6	156105558	JAH	59394810	77	TS20	48.98	Female	00K	Norton West	Stockton-on-Tees	55	6	48	5	39	4	40	4	29	3	86	9	95	10	95	10	97	10	71	8	48	5	81	9	44	5	35	4	56	6	49	5	Pharmacy World Ltd (Pharmacy World, Roseworth, Stockton) - FF653	completed	-	-
Active	NHS 111 Call Centre (North East Ambulance Service)	Benicia House, Goldcrest Way, Newburn Riverside, Newcastle upon Tyne NE15 8NY	RX6	156072663	NM	59381775	7	TS29	34.7	Male	00D	Trimdon and Thornley	County Durham	45	5	37	4	29	3	51	6	21	3	83	9	64	7	100	10	99	10	97	10	44	5	82	9	70	7	35	4	42	5	35	4	Phillips Chemists Ltd (Church Road) - FC276	completed	-	-
Active	NHS 111 Call Centre (North East Ambulance Service)	Benicia House, Goldcrest Way, Newburn Riverside, Newcastle upon Tyne NE15 8NY	RX6	156086442	RT	59387004	3	NE21	1.14	Male	13T	Ryton, Crookhill and Stella	Gateshead	86	9	79	8	72	8	83	9	71	8	55	6	77	8	84	9	73	8	78	8	21	3	87	9	77	8	83	9	80	8	63	7	R W Wilson - FJE40	completed	-	-
Active	NHS 111 Call Centre (North East Ambulance Service)	Benicia House, Goldcrest Way, Newburn Riverside, Newcastle upon Tyne NE15 8NY	RX6	156072798	NJM	59381793	45	DL3	50.37	Female	00C	College	Darlington	80	8	72	8	66	7	99	10	58	6	97	10	34	4	81	9	76	8	65	7	61	7	96	10	100	10	95	10	98	10	56	6	Rowlands Pharmacy (Branch: 1246 - Bondgate) - FF345	completed	-	-
Active	NHS 111 Call Centre (North East Ambulance Service)	Benicia House, Goldcrest Way, Newburn Riverside, Newcastle upon Tyne NE15 8NY	RX6	156095706	EMM	59390688	11	TS23	49.87	Female	00K	Billingham South	Stockton-on-Tees	54	6	52	6	38	4	47	5	34	4	95	10	51	6	76	8	68	7	67	7	62	7	87	9	59	6	36	4	51	6	53	6	Rowlands Pharmacy (Branch: 1539 - Rowlands, Queensway, Billingham) - FQ293	completed	-	-
Active	NHS 111 Call Centre (North East Ambulance Service)	Benicia House, Goldcrest Way, Newburn Riverside, Newcastle upon Tyne NE15 8NY	RX6	156076851	CJT	59383206	30	DL3	48.66	Male	00C	North Road	Darlington	10	1	10	1	6	1	16	2	6	1	87	9	13	2	52	6	44	5	56	6	73	8	55	6	13	2	20	2	12	2	10	1	Rowlands Pharmacy (Branch: 1595 - 99 North Road) - FMH46	completed	-	-
Active	NHS 111 Call Centre (North East Ambulance Service)	Benicia House, Goldcrest Way, Newburn Riverside, Newcastle upon Tyne NE15 8NY	RX6	156075918	SD	59382903	36	DH8	17.74	Female	00J	Consett South	County Durham	17	2	11	2	12	2	18	2	8	1	79	8	49	5	100	10	98	10	93	10	69	7	48	5	26	3	12	2	17	2	10	1	Station Road Pharmacy (Consett) - FRK79	completed	-	-
Active	NHS 111 Call Centre (North East Ambulance Service)	Benicia House, Goldcrest Way, Newburn Riverside, Newcastle upon Tyne NE15 8NY	RX6	156085935	HS	59386812	14	DH8	13.09	Female	00J	Leadgate and Medomsley	County Durham	33	4	34	4	19	2	44	5	14	2	77	8	41	5	85	9	74	8	82	9	45	5	70	7	48	5	39	4	52	6	31	4	Station Road Pharmacy (Consett) - FRK79	completed	-	-
Active	NHS 111 Call Centre (North East Ambulance Service)	Benicia House, Goldcrest Way, Newburn Riverside, Newcastle upon Tyne NE15 8NY	RX6	156081168	SB	59384694	3	TS4	56.8	Female	00M	Ladgate	Middlesbrough	10	1	6	1	6	1	11	2	8	1	67	7	48	5	83	9	83	9	60	6	69	7	36	4	15	2	10	1	8	1	11	2	The Crossfell Pharmacy (Crossfell, Berwick Hills Centre) - FT436	completed	-	-
Active	NHS 111 Call Centre (North East Ambulance Service)	Benicia House, Goldcrest Way, Newburn Riverside, Newcastle upon Tyne NE15 8NY	RX6	156092565	SJH	59389440	30	TS23	49.11	Female	00K	Billingham Central	Stockton-on-Tees	25	3	23	3	19	2	14	2	22	3	91	10	37	4	63	7	60	6	50	5	82	9	56	6	7	1	27	3	25	3	28	3	The Crossfell Pharmacy (Crossfell, Berwick Hills Centre) - FT436	completed	-	-
Active	NHS 111 Call Centre (North East Ambulance Service)	Benicia House, Goldcrest Way, Newburn Riverside, Newcastle upon Tyne NE15 8NY	RX6	156093777	RW	59389911	38	TS5	54.95	Female	00M	Park	Middlesbrough	27	3	42	5	26	3	39	4	7	1	98	10	6	1	61	7	65	7	40	4	93	10	69	7	45	5	34	4	50	5	53	6	The Crossfell Pharmacy (Crossfell, Berwick Hills Centre) - FT436	completed	-	-
Active	NHS 111 Call Centre (North East Ambulance Service)	Benicia House, Goldcrest Way, Newburn Riverside, Newcastle upon Tyne NE15 8NY	RX6	156086688	KMT	59387115	35	TS26	42.99	Female	00K	Jesmond	Hartlepool	21	3	17	2	11	2	30	3	11	2	53	6	47	5	96	10	97	10	72	8	24	3	74	8	38	4	23	3	25	3	20	2	Victoria Pharmacy Ltd (Victoria, Health Centre) - FL686	completed	-	-
Active	NHS 111 Call Centre (North East Ambulance Service)	Benicia House, Goldcrest Way, Newburn Riverside, Newcastle upon Tyne NE15 8NY	RX6	156093903	JGS	59389956	17	TS26	43.28	Female	00K	Rural West	Hartlepool	87	9	88	9	73	8	87	9	55	6	54	6	75	8	93	10	100	10	59	6	18	2	100	10	90	9	78	8	98	10	77	8	Victoria Pharmacy Ltd (Victoria, Health Centre) - FL686	completed	-	-
Active	NHS 111 Call Centre (North East Ambulance Service)	Benicia House, Goldcrest Way, Newburn Riverside, Newcastle upon Tyne NE15 8NY	RX6	156098880	NTB	59391951	3	TS26	44.2	Male	00K	Victoria	Hartlepool	4	1	6	1	3	1	14	2	2	1	95	10	2	1	43	5	39	4	42	5	91	10	58	6	15	2	14	2	12	2	7	1	Well (Branch: 200112 - Hartlepool - York Road) - FQN54	completed	-	-
Active	NHS 111 Call Centre (North East Ambulance Service)	Benicia House, Goldcrest Way, Newburn Riverside, Newcastle upon Tyne NE15 8NY	RX6	156076980	AM	59383236	65	NE10	9.34	Male	13T	Felling	Gateshead	37	4	34	4	25	3	39	4	22	3	66	7	45	5	91	10	94	10	63	7	63	7	39	4	64	7	23	3	49	5	28	3	Well (Branch: 200411 - Gateshead - Beaconsfield Road) - FVR27	completed	-	-
Active	NHS 111 Call Centre (North East Ambulance Service)	Benicia House, Goldcrest Way, Newburn Riverside, Newcastle upon Tyne NE15 8NY	RX6	156073077	IGL	59381880	75	NE3	6.86	Male	13T	West Gosforth	Newcastle upon Tyne	96	10	96	10	99	10	101	11	69	7	100	10	66	7	48	5	64	7	20	2	93	10	95	10	100	10	100	10	96	10	82	9	Well (Branch: 200414 - Gosforth - High Street) - FWG10	completed	-	-
Active	NHS 111 Call Centre (North East Ambulance Service)	Benicia House, Goldcrest Way, Newburn Riverside, Newcastle upon Tyne NE15 8NY	RX6	156085149	GNC	59386443	74	NE3	6.85	Male	13T	West Gosforth	Newcastle upon Tyne	96	10	98	10	98	10	100	10	64	7	97	10	64	7	53	6	59	6	33	4	64	7	95	10	100	10	100	10	100	10	94	10	Well (Branch: 200414 - Gosforth - High Street) - FWG10	completed	-	-
Active	NHS 111 Call Centre (North East Ambulance Service)	Benicia House, Goldcrest Way, Newburn Riverside, Newcastle upon Tyne NE15 8NY	RX6	156072258	DAA	59381682	54	DH8	15.14	Male	00J	Consett North	County Durham	35	4	31	4	22	3	48	5	19	2	92	10	39	4	70	7	64	7	59	6	87	9	55	6	48	5	46	5	42	5	17	2	Well (Branch: 200436 - Consett - Middle Street) - FQR60	completed	-	-
Active	NHS 111 Call Centre (North East Ambulance Service)	Benicia House, Goldcrest Way, Newburn Riverside, Newcastle upon Tyne NE15 8NY	RX6	156084879	BS	59386314	73	TS14	63.46	Female	00M	Hutton	Redcar and Cleveland	94	10	91	10	82	9	98	10	62	7	56	6	84	9	100	10	100	10	95	10	19	2	99	10	100	10	93	10	94	10	91	10	Well (Branch: 200439 - Guisborough - Westgate) - FHW64	completed	-	-
Active	NHS 111 Call Centre (North East Ambulance Service)	Benicia House, Goldcrest Way, Newburn Riverside, Newcastle upon Tyne NE15 8NY	RX6	156095409	LK	59390565	24	TS14	64.58	Female	00M	Hutton	Redcar and Cleveland	54	6	40	4	38	4	50	5	42	5	67	7	73	8	97	10	90	9	91	10	25	3	97	10	37	4	63	7	35	4	58	6	Well (Branch: 200439 - Guisborough - Westgate) - FHW64	completed	-	-
Active	NHS 111 Call Centre (North East Ambulance Service)	Benicia House, Goldcrest Way, Newburn Riverside, Newcastle upon Tyne NE15 8NY	RX6	156072129	HML	59381631	42	DL2	55.19	Female	00C	Hurworth	Darlington	90	9	81	9	70	7	94	10	60	6	90	9	65	7	99	10	96	10	89	9	44	5	100	10	93	10	89	9	86	9	85	9	Well (Branch: 200738 - Darlington - Victoria Road) - FCW18	completed	-	-
Active	NHS 111 Call Centre (North East Ambulance Service)	Benicia House, Goldcrest Way, Newburn Riverside, Newcastle upon Tyne NE15 8NY	RX6	156072513	RNS	59381727	10	DL1	51.23	Male	00C	Bank Top & Lascelles	Darlington	22	3	23	3	21	3	13	2	22	3	98	10	13	2	43	5	35	4	50	5	95	10	69	7	6	1	28	3	17	2	25	3	Well (Branch: 200738 - Darlington - Victoria Road) - FCW18	completed	-	-
Active	NHS 111 Call Centre (North East Ambulance Service)	Benicia House, Goldcrest Way, Newburn Riverside, Newcastle upon Tyne NE15 8NY	RX6	156072498	NH	59381721	3	DH3	12.19	Male	13T	Birtley	Gateshead	34	4	27	3	28	3	66	7	21	3	20	2	54	6	81	9	96	10	41	5	15	2	44	5	85	9	48	5	35	4	19	2	Well (Branch: 200746 - Birtley - Arndale House) - FWW14	completed	-	-
Active	NHS 111 Call Centre (North East Ambulance Service)	Benicia House, Goldcrest Way, Newburn Riverside, Newcastle upon Tyne NE15 8NY	RX6	156072726	CH	59381787	58	DH3	13.24	Male	13T	Birtley	Gateshead	59	6	63	7	46	5	57	6	39	4	45	5	56	6	89	9	94	10	58	6	23	3	64	7	72	8	42	5	61	7	62	7	Well (Branch: 200746 - Birtley - Arndale House) - FWW14	completed	-	-
Active	NHS 111 Call Centre (North East Ambulance Service)	Benicia House, Goldcrest Way, Newburn Riverside, Newcastle upon Tyne NE15 8NY	RX6	156084126	PTP	59385999	52	DH3	12.09	Male	13T	Birtley	Gateshead	31	4	31	4	21	3	44	5	10	1	92	10	55	6	48	5	40	4	53	6	97	10	48	5	52	6	36	4	42	5	33	4	Well (Branch: 200746 - Birtley - Arndale House) - FWW14	completed	-	-
Active	NHS 111 Call Centre (North East Ambulance Service)	Benicia House, Goldcrest Way, Newburn Riverside, Newcastle upon Tyne NE15 8NY	RX6	156090060	CPM	59388423	12	TS15	59.28	Male	00K	Yarm	Stockton-on-Tees	80	8	88	9	83	9	86	9	56	6	21	3	71	8	84	9	74	8	77	8	7	1	96	10	98	10	70	7	75	8	94	10	Whitworth Chemists Limited (Leven Park, Whitworth, Yarm) - FPJ74	completed	-	-
Active	NHS 111 Call Centre (North East Ambulance Service)	Benicia House, Goldcrest Way, Newburn Riverside, Newcastle upon Tyne NE15 8NY	RX6	156077436	DSS	59383347	75	DL13	31.25	Male	00D	Weardale	County Durham	50	5	43	5	35	4	50	5	42	5	59	6	92	10	44	5	26	3	99	10	32	4	64	7	49	5	48	5	45	5	49	5	Wolsingham Pharmacy - FT188	completed	-	-
Active	NHS 111 Call Centre (North East Ambulance Service)	Benicia House, Goldcrest Way, Newburn Riverside, Newcastle upon Tyne NE15 8NY	RX6	156072030	OJM	59381589	4	TS1	53.72	Male	00M	Newport	Middlesbrough	6	1	4	1	7	1	11	2	7	1	75	8	5	1	20	2	21	3	21	3	99	10	30	3	11	2	13	2	4	1	16	2	Your Family Pharmacy (Your Family Pharmacy, Linthorpe) - FCD35	completed	-	-
Active	NHS 111 Call Centre (North East Ambulance Service)	Benicia House, Goldcrest Way, Newburn Riverside, Newcastle upon Tyne NE15 8NY	RX6	156096375	AAS	59390949	49	TS5	54.69	Male	00M	Park	Middlesbrough	17	2	18	2	17	2	27	3	5	1	87	9	15	2	33	4	28	3	39	4	96	10	42	5	21	3	36	4	22	3	21	3	Your Family Pharmacy (Your Family Pharmacy, Linthorpe) - FCD35	completed	-	-
Active	NHS 111 Call Centre (North East Ambulance Service)	Benicia House, Goldcrest Way, Newburn Riverside, Newcastle upon Tyne NE15 8NY	RX6	156124446	LMM	59401335	5	DH8	14.08	Female	00J	Consett North	County Durham	59	6	46	5	40	4	72	8	32	4	69	7	91	10	90	9	79	8	86	9	32	4	82	9	70	7	68	7	44	5	55	6		rejected	-	-
Active	NHS 111 Call Centre (North East Ambulance Service)	Benicia House, Goldcrest Way, Newburn Riverside, Newcastle upon Tyne NE15 8NY	RX6	156124464	AJF	59401347	5	TS8	58.4	Male	00M	Coulby Newham	Middlesbrough	20	2	19	2	12	2	25	3	7	1	39	4	63	7	93	10	100	10	61	7	36	4	36	4	30	3	21	3	35	4	17	2		rejected	-	-
Active	NHS 111 Call Centre (North East Ambulance Service)	Benicia House, Goldcrest Way, Newburn Riverside, Newcastle upon Tyne NE15 8NY	RX6	156124470	OJB	59401350	7	TS17	55.71	Female	00K	Stainsby Hill	Stockton-on-Tees	10	1	8	1	5	1	8	1	7	1	53	6	59	6	98	10	98	10	79	8	42	5	42	5	7	1	11	2	10	1	17	2		rejected	-	-
Active	NHS 111 Call Centre (North East Ambulance Service)	Benicia House, Goldcrest Way, Newburn Riverside, Newcastle upon Tyne NE15 8NY	RX6	156124539	OJW	59401362	3	TS17	54.24	Female	00K	Village	Stockton-on-Tees	17	2	13	2	13	2	18	2	12	2	77	8	19	2	80	8	72	8	70	7	62	7	51	6	25	3	13	2	16	2	20	2		rejected	-	-
Active	NHS 111 Call Centre (North East Ambulance Service)	Benicia House, Goldcrest Way, Newburn Riverside, Newcastle upon Tyne NE15 8NY	RX6	156124560	DF	59401365	10	NE12	10.46	Female	99C	Longbenton	North Tyneside	42	5	31	4	32	4	28	3	26	3	70	7	98	10	92	10	100	10	57	6	63	7	42	5	33	4	25	3	36	4	20	2		rejected	-	-
Active	NHS 111 Call Centre (North East Ambulance Service)	Benicia House, Goldcrest Way, Newburn Riverside, Newcastle upon Tyne NE15 8NY	RX6	156124596	GWC	59401377	57	SR8	31.76	Male	00D	Easington	County Durham	81	9	90	9	54	6	82	9	38	4	87	9	91	10	86	9	79	8	73	8	46	5	89	9	95	10	66	7	88	9	90	9		rejected	-	-
Active	NHS 111 Call Centre (North East Ambulance Service)	Benicia House, Goldcrest Way, Newburn Riverside, Newcastle upon Tyne NE15 8NY	RX6	156124608	SJB	59401383	59	NE10	12.03	Female	13T	Wardley and Leam Lane	Gateshead	81	9	85	9	74	8	69	7	51	6	35	4	96	10	91	10	91	10	66	7	14	2	82	9	81	9	55	6	78	8	72	8		rejected	-	-
Active	NHS 111 Call Centre (North East Ambulance Service)	Benicia House, Goldcrest Way, Newburn Riverside, Newcastle upon Tyne NE15 8NY	RX6	156124614	HDR	59401386	10	DH6	30.19	Male	00D	Shotton and South Hetton	County Durham	25	3	37	4	10	1	40	4	6	1	89	9	40	4	98	10	97	10	83	9	61	7	70	7	66	7	23	3	56	6	44	5		rejected	-	-
Active	NHS 111 Call Centre (North East Ambulance Service)	Benicia House, Goldcrest Way, Newburn Riverside, Newcastle upon Tyne NE15 8NY	RX6	156124620	JGC	59401389	4	SR3	21.11	Female	00P	St Chad's	Sunderland	11	2	7	1	7	1	18	2	3	1	77	8	74	8	97	10	99	10	75	8	76	8	41	5	36	4	9	1	5	1	10	1		rejected	-	-
Active	NHS 111 Call Centre (North East Ambulance Service)	Benicia House, Goldcrest Way, Newburn Riverside, Newcastle upon Tyne NE15 8NY	RX6	156124686	HAEH	59401419	3	DH9	9.58	Female	00J	Burnopfield and Dipton	County Durham	64	7	54	6	49	5	68	7	33	4	63	7	88	9	94	10	91	10	76	8	26	3	85	9	69	7	62	7	81	9	30	3		rejected	-	-
Active	NHS 111 Call Centre (North East Ambulance Service)	Benicia House, Goldcrest Way, Newburn Riverside, Newcastle upon Tyne NE15 8NY	RX6	156124704	NF	59401428	21	TS25	46.12	Female	00K	Fens and Rossmere	Hartlepool	12	2	6	1	8	1	11	2	12	2	90	9	46	5	90	9	92	10	63	7	73	8	60	6	11	2	11	2	3	1	26	3		rejected	-	-
Active	NHS 111 Call Centre (North East Ambulance Service)	Benicia House, Goldcrest Way, Newburn Riverside, Newcastle upon Tyne NE15 8NY	RX6	156124716	DM	59401434	35	NE38	14.29	Male	00P	Washington Central	Sunderland	32	4	34	4	23	3	16	2	13	2	68	7	87	9	97	10	96	10	78	8	39	4	65	7	17	2	17	2	54	6	26	3		rejected	-	-
Active	NHS 111 Call Centre (North East Ambulance Service)	Benicia House, Goldcrest Way, Newburn Riverside, Newcastle upon Tyne NE15 8NY	RX6	156125229	JB	59401647	2	DL15	28.16	Male	00D	Willington and Hunwick	County Durham	40	4	44	5	31	4	58	6	26	3	18	2	54	6	67	7	48	5	95	10	9	1	68	7	63	7	50	5	58	6	32	4		rejected	-	-
Active	NHS 111 Call Centre (North East Ambulance Service)	Benicia House, Goldcrest Way, Newburn Riverside, Newcastle upon Tyne NE15 8NY	RX6	156125352	BC	59401707	17	NE34	20.59	Female	00N	Horsley Hill	South Tyneside	22	3	16	2	14	2	28	3	13	2	36	4	52	6	89	9	98	10	54	6	60	6	19	2	30	3	26	3	14	2	21	3		rejected	-	-
Active	NHS 111 Call Centre (North East Ambulance Service)	Benicia House, Goldcrest Way, Newburn Riverside, Newcastle upon Tyne NE15 8NY	RX6	156125388	BH	59401728	68	SR4	21.04	Male	00P	Millfield	Sunderland	30	3	25	3	25	3	31	4	12	2	90	9	62	7	44	5	31	4	72	8	90	9	49	5	35	4	27	3	31	4	12	2		rejected	-	-
Active	NHS 111 Call Centre (North East Ambulance Service)	Benicia House, Goldcrest Way, Newburn Riverside, Newcastle upon Tyne NE15 8NY	RX6	156125430	PAL	59401752	50	SR4	20.95	Male	00P	Barnes	Sunderland	40	4	37	4	29	3	40	4	27	3	98	10	40	4	49	5	51	6	35	4	99	10	66	7	40	4	38	4	44	5	36	4		rejected	-	-
Active	NHS 111 Call Centre (North East Ambulance Service)	Benicia House, Goldcrest Way, Newburn Riverside, Newcastle upon Tyne NE15 8NY	RX6	156125607	SDH	59401824	66	DL16	31.13	Female	00D	Tudhoe	County Durham	12	2	10	1	7	1	23	3	4	1	67	7	30	3	92	10	84	9	84	9	64	7	39	4	37	4	14	2	20	2	8	1		rejected	-	-
Active	NHS 111 Call Centre (North East Ambulance Service)	Benicia House, Goldcrest Way, Newburn Riverside, Newcastle upon Tyne NE15 8NY	RX6	156125973	JG	59401974	60	NE38	14.54	Male	00P	Washington Central	Sunderland	68	7	66	7	58	6	57	6	34	4	71	8	74	8	95	10	96	10	72	8	32	4	85	9	68	7	45	5	85	9	46	5		rejected	-	-
Active	NHS 111 Call Centre (North East Ambulance Service)	Benicia House, Goldcrest Way, Newburn Riverside, Newcastle upon Tyne NE15 8NY	RX6	156126039	HJD	59401995	7	DL16	31.48	Male	00D	Tudhoe	County Durham	12	2	10	1	7	1	23	3	4	1	67	7	30	3	92	10	84	9	84	9	64	7	39	4	37	4	14	2	20	2	8	1		rejected	-	-
Active	NHS 111 Call Centre (North East Ambulance Service)	Benicia House, Goldcrest Way, Newburn Riverside, Newcastle upon Tyne NE15 8NY	RX6	156126054	AGR	59402001	37	DH2	17.8	Male	00J	Sacriston	County Durham	31	4	32	4	19	2	32	4	10	1	77	8	65	7	93	10	83	9	88	9	50	5	63	7	36	4	27	3	36	4	32	4		rejected	-	-
Active	NHS 111 Call Centre (North East Ambulance Service)	Benicia House, Goldcrest Way, Newburn Riverside, Newcastle upon Tyne NE15 8NY	RX6	156126066	WMEH	59402004	2	DH4	17.94	Male	00P	Shiney Row	Sunderland	46	5	48	5	34	4	43	5	21	3	58	6	58	6	98	10	100	10	76	8	25	3	79	8	51	6	34	4	65	7	35	4		rejected	-	-
Active	NHS 111 Call Centre (North East Ambulance Service)	Benicia House, Goldcrest Way, Newburn Riverside, Newcastle upon Tyne NE15 8NY	RX6	156126711	MH	59402307	43	TS5	54.67	Male	00M	Linthorpe	Middlesbrough	44	5	35	4	39	4	55	6	36	4	89	9	20	2	59	6	62	7	40	4	61	7	70	7	56	6	52	6	33	4	53	6		rejected	-	-
Active	NHS 111 Call Centre (North East Ambulance Service)	Benicia House, Goldcrest Way, Newburn Riverside, Newcastle upon Tyne NE15 8NY	RX6	156126843	EAW	59402364	57	DL17	33.05	Female	00D	Ferryhill	County Durham	29	3	21	3	20	2	25	3	20	2	94	10	41	5	92	10	99	10	58	6	75	8	70	7	34	4	18	2	14	2	27	3		rejected	-	-
Active	NHS 111 Call Centre (North East Ambulance Service)	Benicia House, Goldcrest Way, Newburn Riverside, Newcastle upon Tyne NE15 8NY	RX6	156127137	CHH	59402490	62	DH7	25.16	Female	00J	Brandon	County Durham	67	7	58	6	44	5	69	7	43	5	98	10	63	7	92	10	90	9	72	8	87	9	71	8	69	7	65	7	69	7	48	5		rejected	-	-
Active	NHS 111 Call Centre (North East Ambulance Service)	Benicia House, Goldcrest Way, Newburn Riverside, Newcastle upon Tyne NE15 8NY	RX6	156127602	CHH	59402679	62	DH7	25.16	Female	00J	Brandon	County Durham	67	7	58	6	44	5	69	7	43	5	98	10	63	7	92	10	90	9	72	8	87	9	71	8	69	7	65	7	69	7	48	5		rejected	-	-
Active	NHS 111 Call Centre (North East Ambulance Service)	Benicia House, Goldcrest Way, Newburn Riverside, Newcastle upon Tyne NE15 8NY	RX6	156129360	RMP	59403333	18	M14	172.82	Female	14L	Fallowfield	Manchester	34	4	100	10	100	10	50	5	32	4	15	2	3	1	1	1	3	1	8	1	53	6	9	1	26	3	94	10	43	5	10	1		rejected	-	-
Active	NHS 111 Call Centre (North East Ambulance Service)	Benicia House, Goldcrest Way, Newburn Riverside, Newcastle upon Tyne NE15 8NY	RX6	156129501	HLHP	59403396	39	DH7	26.4	Female	00J	Willington and Hunwick	County Durham	61	7	53	6	44	5	63	7	43	5	54	6	68	7	96	10	84	9	97	10	24	3	76	8	58	6	63	7	46	5	54	6		rejected	-	-
Active	NHS 111 Call Centre (North East Ambulance Service)	Benicia House, Goldcrest Way, Newburn Riverside, Newcastle upon Tyne NE15 8NY	RX6	156130629	HC	59403879	4	TS26	44.22	Male	00K	Victoria	Hartlepool	24	3	18	2	13	2	39	4	17	2	99	10	37	4	43	5	33	4	59	6	89	9	76	8	43	5	34	4	17	2	37	4		rejected	-	-
Active	NHS 111 Call Centre (North East Ambulance Service)	Benicia House, Goldcrest Way, Newburn Riverside, Newcastle upon Tyne NE15 8NY	RX6	156130821	MH	59403954	3	DL3	48.63	Female	00C	North Road	Darlington	10	1	10	1	6	1	16	2	6	1	87	9	13	2	52	6	44	5	56	6	73	8	55	6	13	2	20	2	12	2	10	1		rejected	-	-
Active	NHS 111 Call Centre (North East Ambulance Service)	Benicia House, Goldcrest Way, Newburn Riverside, Newcastle upon Tyne NE15 8NY	RX6	156131859	JP	59404299	2	DL17	33.06	Male	00D	Bishop Middleham and Cornforth	County Durham	14	2	13	2	7	1	21	3	6	1	75	8	28	3	97	10	93	10	85	9	53	6	56	6	20	2	21	3	7	1	27	3		rejected	-	-
Active	NHS 111 Call Centre (North East Ambulance Service)	Benicia House, Goldcrest Way, Newburn Riverside, Newcastle upon Tyne NE15 8NY	RX6	156132594	MJG	59404542	6	SR7	28.73	Male	00D	Dawdon	County Durham	17	2	20	2	8	1	15	2	9	1	86	9	29	3	79	8	71	8	71	8	91	10	44	5	28	3	8	1	17	2	60	6		rejected	-	-
Active	NHS 111 Call Centre (North East Ambulance Service)	Benicia House, Goldcrest Way, Newburn Riverside, Newcastle upon Tyne NE15 8NY	RX6	156133548	DF	59404878	72	SR4	18.29	Male	00P	St Anne's	Sunderland	35	4	31	4	27	3	23	3	18	2	93	10	67	7	88	9	95	10	54	6	83	9	60	6	24	3	21	3	32	4	25	3		rejected	-	-
Active	NHS 111 Call Centre (North East Ambulance Service)	Benicia House, Goldcrest Way, Newburn Riverside, Newcastle upon Tyne NE15 8NY	RX6	156134766	PI	59405229	74	DH8	15.72	Female	00J	Delves Lane	County Durham	51	6	45	5	45	5	50	5	36	4	66	7	37	4	66	7	64	7	51	6	28	3	85	9	55	6	43	5	50	5	32	4		rejected	-	-
Active	NHS 111 Call Centre (North East Ambulance Service)	Benicia House, Goldcrest Way, Newburn Riverside, Newcastle upon Tyne NE15 8NY	RX6	156134787	SA	59405238	55	TS16	54.27	Male	00K	Eaglescliffe	Stockton-on-Tees	88	9	88	9	85	9	87	9	71	8	22	3	94	10	99	10	99	10	82	9	7	1	100	10	81	9	86	9	87	9	91	10		rejected	-	-
Active	NHS 111 Call Centre (North East Ambulance Service)	Benicia House, Goldcrest Way, Newburn Riverside, Newcastle upon Tyne NE15 8NY	RX6	156136434	OGD	59405850	2	SR3	23.21	Female	00P	Doxford	Sunderland	68	7	65	7	52	6	71	8	46	5	35	4	95	10	95	10	97	10	72	8	13	2	85	9	82	9	57	6	74	8	60	6		rejected	-	-
Active	NHS 111 Call Centre (North East Ambulance Service)	Benicia House, Goldcrest Way, Newburn Riverside, Newcastle upon Tyne NE15 8NY	RX6	156136722	JGR	59405952	88	TS25	45.33	Female	00K	Foggy Furze	Hartlepool	68	7	70	7	43	5	70	7	42	5	91	10	55	6	90	9	93	10	61	7	46	5	99	10	85	9	54	6	75	8	68	7		rejected	-	-
Active	NHS 111 Call Centre (North East Ambulance Service)	Benicia House, Goldcrest Way, Newburn Riverside, Newcastle upon Tyne NE15 8NY	RX6	156136929	ES	59406015	79	TS5	56.04	Female	00M	Trimdon	Middlesbrough	70	7	66	7	56	6	59	6	38	4	82	9	74	8	86	9	81	9	68	7	51	6	71	8	63	7	51	6	55	6	82	9		rejected	-	-
Active	NHS 111 Call Centre (North East Ambulance Service)	Benicia House, Goldcrest Way, Newburn Riverside, Newcastle upon Tyne NE15 8NY	RX6	156141114	KW	59407392	2	DH4	19.58	Male	00P	Houghton	Sunderland	24	3	33	4	18	2	16	2	6	1	62	7	54	6	98	10	99	10	76	8	39	4	56	6	25	3	11	2	42	5	29	3		rejected	-	-
Active	NHS 111 Call Centre (North East Ambulance Service)	Benicia House, Goldcrest Way, Newburn Riverside, Newcastle upon Tyne NE15 8NY	RX6	156141336	AB	59407458	59	NE22	20.87	Female	00L	Bedlington East	Northumberland	51	6	47	5	32	4	53	6	26	3	94	10	52	6	98	10	95	10	84	9	68	7	76	8	50	5	54	6	62	7	54	6		rejected	-	-
Active	NHS 111 Call Centre (North East Ambulance Service)	Benicia House, Goldcrest Way, Newburn Riverside, Newcastle upon Tyne NE15 8NY	RX6	156147522	HC	59409339	21	DL1	49.14	Male	00C	North Road	Darlington	4	1	4	1	3	1	8	1	3	1	93	10	5	1	33	4	31	4	33	4	100	10	48	5	8	1	11	2	7	1	5	1		rejected	-	-
Active	NHS 111 Call Centre (North East Ambulance Service)	Benicia House, Goldcrest Way, Newburn Riverside, Newcastle upon Tyne NE15 8NY	RX6	156124764	JTS	59401449	10	DH6	30.36	Male	00D	Shotton and South Hetton	County Durham	25	3	37	4	10	1	40	4	6	1	89	9	40	4	98	10	97	10	83	9	61	7	70	7	66	7	23	3	56	6	44	5	Asda Pharmacy (Branch: 4178 - Peterlee) - FDE75	completed	-	-
Active	NHS 111 Call Centre (North East Ambulance Service)	Benicia House, Goldcrest Way, Newburn Riverside, Newcastle upon Tyne NE15 8NY	RX6	156125877	BB	59401932	42	SR8	31.45	Female	00D	Easington	County Durham	18	2	20	2	7	1	17	2	11	2	83	9	44	5	92	10	86	9	77	8	63	7	58	6	21	3	14	2	14	2	64	7	Asda Pharmacy (Branch: 4178 - Peterlee) - FDE75	completed	-	-
Active	NHS 111 Call Centre (North East Ambulance Service)	Benicia House, Goldcrest Way, Newburn Riverside, Newcastle upon Tyne NE15 8NY	RX6	156135087	BT	59405364	70	DL14	34.44	Male	00D	Bishop Auckland Town	County Durham	24	3	27	3	17	2	64	7	18	2	34	4	7	1	71	8	58	6	76	8	20	2	54	6	79	8	48	5	33	4	36	4	Asda Pharmacy (Branch: 4587 - Bishop Auckland) - FA415	completed	-	-
Active	NHS 111 Call Centre (North East Ambulance Service)	Benicia House, Goldcrest Way, Newburn Riverside, Newcastle upon Tyne NE15 8NY	RX6	156138759	CK	59406594	59	DL12	46.1	Male	00D	Barnard Castle West	County Durham	48	5	71	8	61	7	68	7	43	5	11	2	88	9	8	1	4	1	100	10	5	1	80	8	82	9	53	6	84	9	66	7	Asda Pharmacy (Branch: 4587 - Bishop Auckland) - FA415	completed	-	-
Active	NHS 111 Call Centre (North East Ambulance Service)	Benicia House, Goldcrest Way, Newburn Riverside, Newcastle upon Tyne NE15 8NY	RX6	156125535	DA	59401800	62	NE37	13.89	Male	00P	Washington North	Sunderland	11	2	8	1	9	1	12	2	6	1	71	8	33	4	83	9	97	10	44	5	59	6	47	5	18	2	8	1	16	2	9	1	Asda Pharmacy (Branch: 4692 - Washington) - FMP96	completed	-	-
Active	NHS 111 Call Centre (North East Ambulance Service)	Benicia House, Goldcrest Way, Newburn Riverside, Newcastle upon Tyne NE15 8NY	RX6	156126732	SNM	59402313	16	NE24	20.42	Male	00L	Cowpen	Northumberland	11	2	10	1	5	1	2	1	21	3	60	6	84	9	96	10	98	10	71	8	56	6	38	4	3	1	3	1	14	2	23	3	Asda Pharmacy (Branch: 4955 - Blyth) - FNC48	completed	-	-
Active	NHS 111 Call Centre (North East Ambulance Service)	Benicia House, Goldcrest Way, Newburn Riverside, Newcastle upon Tyne NE15 8NY	RX6	156136212	SJM	59405772	48	NE22	21.08	Male	00L	Bedlington East	Northumberland	51	6	47	5	32	4	53	6	26	3	94	10	52	6	98	10	95	10	84	9	68	7	76	8	50	5	54	6	62	7	54	6	Asda Pharmacy (Branch: 4955 - Blyth) - FNC48	completed	-	-
Active	NHS 111 Call Centre (North East Ambulance Service)	Benicia House, Goldcrest Way, Newburn Riverside, Newcastle upon Tyne NE15 8NY	RX6	156124602	ATP	59401380	40	DH9	10.19	Male	00J	Tanfield	County Durham	50	5	40	4	30	3	60	6	43	5	75	8	45	5	90	9	91	10	65	7	35	4	84	9	67	7	49	5	35	4	52	6	Asda Pharmacy (Branch: 4988 - Stanley) - FW299	completed	-	-
Active	NHS 111 Call Centre (North East Ambulance Service)	Benicia House, Goldcrest Way, Newburn Riverside, Newcastle upon Tyne NE15 8NY	RX6	156124641	UMMO	59401401	35	TS17	55.01	Female	00K	Stainsby Hill	Stockton-on-Tees	69	7	64	7	51	6	54	6	42	5	87	9	85	9	86	9	90	9	55	6	46	5	89	9	76	8	36	4	68	7	64	7	Asda Pharmacy (Portrack Lane) - FLL14	completed	-	-
Active	NHS 111 Call Centre (North East Ambulance Service)	Benicia House, Goldcrest Way, Newburn Riverside, Newcastle upon Tyne NE15 8NY	RX6	156125691	MC	59401860	6	NE61	22.35	Female	00L	Morpeth North	Northumberland	78	8	82	9	54	6	82	9	37	4	99	10	79	8	82	9	66	7	91	10	81	9	89	9	99	10	63	7	100	10	79	8	Asda Pharmacy (Branch: 5002 - Ashington) - FDT70	completed	-	-
Active	NHS 111 Call Centre (North East Ambulance Service)	Benicia House, Goldcrest Way, Newburn Riverside, Newcastle upon Tyne NE15 8NY	RX6	156130536	SPM	59403828	29	NE63	25.52	Male	00L	Hirst	Northumberland	5	1	6	1	3	1	4	1	6	1	71	8	14	2	70	7	82	9	38	4	74	8	37	4	2	1	9	1	4	1	30	3	Asda Pharmacy (Branch: 5002 - Ashington) - FDT70	completed	-	-
Active	NHS 111 Call Centre (North East Ambulance Service)	Benicia House, Goldcrest Way, Newburn Riverside, Newcastle upon Tyne NE15 8NY	RX6	156140535	BS	59407185	17	NE61	28.24	Male	00L	Lynemouth	Northumberland	42	5	47	5	30	3	42	5	31	4	21	3	67	7	85	9	73	8	83	9	10	1	68	7	28	3	60	6	41	5	57	6	Asda Pharmacy (Branch: 5002 - Ashington) - FDT70	completed	-	-
Active	NHS 111 Call Centre (North East Ambulance Service)	Benicia House, Goldcrest Way, Newburn Riverside, Newcastle upon Tyne NE15 8NY	RX6	156124584	SNM	59401371	23	TS17	54.08	Female	00K	Village	Stockton-on-Tees	17	2	13	2	13	2	18	2	12	2	77	8	19	2	80	8	72	8	70	7	62	7	51	6	25	3	13	2	16	2	20	2	Billingham Health Limited - FF873	completed	-	-
Active	NHS 111 Call Centre (North East Ambulance Service)	Benicia House, Goldcrest Way, Newburn Riverside, Newcastle upon Tyne NE15 8NY	RX6	156136317	RLSR	59405820	8	TS20	49.92	Male	00K	Norton North	Stockton-on-Tees	2	1	1	1	2	1	2	1	2	1	66	7	17	2	77	8	97	10	35	4	72	8	34	4	2	1	4	1	2	1	3	1	Billingham Health Limited - FF873	completed	-	-
Active	NHS 111 Call Centre (North East Ambulance Service)	Benicia House, Goldcrest Way, Newburn Riverside, Newcastle upon Tyne NE15 8NY	RX6	156144480	GS	59408436	3	TS25	45.78	Female	00K	Manor House	Hartlepool	8	1	6	1	4	1	5	1	9	1	78	8	36	4	97	10	97	10	79	8	65	7	49	5	9	1	3	1	6	1	12	2	Billingham Health Limited - FF873	completed	-	-
Active	NHS 111 Call Centre (North East Ambulance Service)	Benicia House, Goldcrest Way, Newburn Riverside, Newcastle upon Tyne NE15 8NY	RX6	156124662	LMS	59401407	5	TS10	57.3	Male	00M	Newcomen	Redcar and Cleveland	47	5	43	5	34	4	50	5	21	3	95	10	60	6	69	7	60	6	65	7	57	6	95	10	43	5	55	6	42	5	47	5	Clevechem Ltd (Clevechem, Redcar) - FRQ88	completed	-	-
Active	NHS 111 Call Centre (North East Ambulance Service)	Benicia House, Goldcrest Way, Newburn Riverside, Newcastle upon Tyne NE15 8NY	RX6	156125370	AW	59401719	59	TS10	56.58	Male	00M	Coatham	Redcar and Cleveland	18	2	20	2	8	1	45	5	12	2	96	10	30	3	21	3	12	2	65	7	70	7	79	8	57	6	33	4	33	4	32	4	Clevechem Ltd (Clevechem, Redcar) - FRQ88	completed	-	-
Active	NHS 111 Call Centre (North East Ambulance Service)	Benicia House, Goldcrest Way, Newburn Riverside, Newcastle upon Tyne NE15 8NY	RX6	156124884	WFN	59401524	10	NE30	18.36	Male	99C	Cullercoats	North Tyneside	82	9	66	7	60	6	75	8	60	6	82	9	100	10	86	9	94	10	52	6	43	5	84	9	75	8	69	7	81	9	56	6	LloydsPharmacy in Sainsburys (Branch: 5269 - Whitley Bay) - FMT44	completed	-	-
Active	NHS 111 Call Centre (North East Ambulance Service)	Benicia House, Goldcrest Way, Newburn Riverside, Newcastle upon Tyne NE15 8NY	RX6	156125394	CD	59401731	60	NE29	15.78	Male	99C	Collingwood	North Tyneside	45	5	40	4	28	3	51	6	36	4	43	5	66	7	82	9	85	9	54	6	33	4	43	5	67	7	37	4	39	4	56	6	LloydsPharmacy in Sainsburys (Branch: 5269 - Whitley Bay) - FMT44	completed	-	-
Active	NHS 111 Call Centre (North East Ambulance Service)	Benicia House, Goldcrest Way, Newburn Riverside, Newcastle upon Tyne NE15 8NY	RX6	156125325	ERQ	59401692	4	TS7	61.51	Female	00M	Nunthorpe	Middlesbrough	87	9	94	10	86	9	93	10	50	5	48	5	53	6	97	10	94	10	82	9	16	2	95	10	96	10	84	9	99	10	87	9	LloydsPharmacy (Branch: 7479 - Lloyds, Low Grange Health Village) - FDX31	completed	-	-
Active	NHS 111 Call Centre (North East Ambulance Service)	Benicia House, Goldcrest Way, Newburn Riverside, Newcastle upon Tyne NE15 8NY	RX6	156128247	FP	59402919	90	TS7	60.07	Female	00M	Nunthorpe	Middlesbrough	87	9	94	10	86	9	93	10	50	5	48	5	53	6	97	10	94	10	82	9	16	2	95	10	96	10	84	9	99	10	87	9	LloydsPharmacy (Branch: 7479 - Lloyds, Low Grange Health Village) - FDX31	completed	-	-
Active	NHS 111 Call Centre (North East Ambulance Service)	Benicia House, Goldcrest Way, Newburn Riverside, Newcastle upon Tyne NE15 8NY	RX6	156146664	SP	59409132	57	NE46	25.27	Female	00L	Hexham Central with Acomb	Northumberland	53	6	47	5	42	5	50	5	50	5	34	4	80	8	59	6	41	5	95	10	22	3	51	6	39	4	59	6	49	5	49	5	LloydsPharmacy (Branch: 7487 - Hexham) - FAP73	completed	-	-
Active	NHS 111 Call Centre (North East Ambulance Service)	Benicia House, Goldcrest Way, Newburn Riverside, Newcastle upon Tyne NE15 8NY	RX6	156124476	MH	59401353	29	DL14	35.4	Female	00D	Bishop Auckland Town	County Durham	38	4	32	4	23	3	59	6	19	2	99	10	40	4	76	8	61	7	86	9	99	10	70	7	72	8	46	5	28	3	59	6	LloydsPharmacy in Sainsburys (Branch: 5022 - Bishop Auckland) - FAL36	completed	-	-
Active	NHS 111 Call Centre (North East Ambulance Service)	Benicia House, Goldcrest Way, Newburn Riverside, Newcastle upon Tyne NE15 8NY	RX6	156124758	SGH	59401446	6	DL14	36.12	Female	00D	Woodhouse Close	County Durham	10	1	10	1	5	1	15	2	8	1	69	7	14	2	89	9	84	9	74	8	71	8	36	4	28	3	8	1	8	1	20	2	LloydsPharmacy in Sainsburys (Branch: 5022 - Bishop Auckland) - FAL36	completed	-	-
Active	NHS 111 Call Centre (North East Ambulance Service)	Benicia House, Goldcrest Way, Newburn Riverside, Newcastle upon Tyne NE15 8NY	RX6	156126237	SR	59402070	72	NE23	14.59	Female	00L	Cramlington West	Northumberland	6	1	5	1	3	1	7	1	5	1	14	2	97	10	99	10	96	10	89	9	18	2	27	3	8	1	8	1	6	1	20	2	LloydsPharmacy in Sainsburys (Branch: 5064 - Cramlington) - FH700	completed	-	-
Active	NHS 111 Call Centre (North East Ambulance Service)	Benicia House, Goldcrest Way, Newburn Riverside, Newcastle upon Tyne NE15 8NY	RX6	156124668	MDD	59401410	55	DL1	51.71	Male	00C	Park East	Darlington	28	3	31	4	24	3	24	3	23	3	89	9	7	1	76	8	70	7	65	7	57	6	75	8	18	2	33	4	34	4	42	5	LloydsPharmacy in Sainsburys (Branch: 5069 - Darlington) - FGQ36	completed	-	-
Active	NHS 111 Call Centre (North East Ambulance Service)	Benicia House, Goldcrest Way, Newburn Riverside, Newcastle upon Tyne NE15 8NY	RX6	156124635	JER	59401398	34	DH1	23.82	Male	00J	Belmont	County Durham	41	5	39	4	28	3	36	4	20	2	70	7	72	8	85	9	94	10	49	5	50	5	54	6	25	3	52	6	45	5	39	4	LloydsPharmacy in Sainsburys (Branch: 5077 - Durham) - FV167	completed	-	-
Active	NHS 111 Call Centre (North East Ambulance Service)	Benicia House, Goldcrest Way, Newburn Riverside, Newcastle upon Tyne NE15 8NY	RX6	156126102	EKS	59402019	2	DH1	23.88	Female	00J	Belmont	County Durham	94	10	90	9	76	8	97	10	51	6	99	10	87	9	93	10	94	10	67	7	77	8	89	9	96	10	92	10	88	9	93	10	LloydsPharmacy in Sainsburys (Branch: 5077 - Durham) - FV167	completed	-	-
Active	NHS 111 Call Centre (North East Ambulance Service)	Benicia House, Goldcrest Way, Newburn Riverside, Newcastle upon Tyne NE15 8NY	RX6	156126825	IAB	59402358	38	DH2	17.64	Male	00J	Sacriston	County Durham	31	4	32	4	19	2	32	4	10	1	77	8	65	7	93	10	83	9	88	9	50	5	63	7	36	4	27	3	36	4	32	4	LloydsPharmacy in Sainsburys (Branch: 5077 - Durham) - FV167	completed	-	-
Active	NHS 111 Call Centre (North East Ambulance Service)	Benicia House, Goldcrest Way, Newburn Riverside, Newcastle upon Tyne NE15 8NY	RX6	156135771	MA	59405595	72	DH9	12.84	Female	00J	Craghead and South Moor	County Durham	18	2	19	2	13	2	18	2	13	2	60	6	35	4	39	4	26	3	74	8	37	4	57	6	17	2	19	2	18	2	29	3	LloydsPharmacy in Sainsburys (Branch: 5077 - Durham) - FV167	completed	-	-
Active	NHS 111 Call Centre (North East Ambulance Service)	Benicia House, Goldcrest Way, Newburn Riverside, Newcastle upon Tyne NE15 8NY	RX6	156135846	CWH	59405619	4	DH7	19.99	Male	00J	Esh and Witton Gilbert	County Durham	47	5	44	5	34	4	49	5	37	4	30	3	69	7	87	9	70	7	95	10	14	2	70	7	54	6	42	5	49	5	47	5	LloydsPharmacy in Sainsburys (Branch: 5077 - Durham) - FV167	completed	-	-
Active	NHS 111 Call Centre (North East Ambulance Service)	Benicia House, Goldcrest Way, Newburn Riverside, Newcastle upon Tyne NE15 8NY	RX6	156134955	AR	59405304	45	TS16	54.08	Male	00K	Eaglescliffe	Stockton-on-Tees	64	7	52	6	41	5	71	8	42	5	85	9	83	9	82	9	80	8	61	7	47	5	82	9	60	6	79	8	57	6	59	6	LloydsPharmacy in Sainsburys (Branch: 5268 - Whitehouse Farm) - FM242	completed	-	-
Active	NHS 111 Call Centre (North East Ambulance Service)	Benicia House, Goldcrest Way, Newburn Riverside, Newcastle upon Tyne NE15 8NY	RX6	156125406	BAC	59401737	78	TS25	45.8	Female	00K	Foggy Furze	Hartlepool	36	4	29	3	22	3	44	5	33	4	100	10	21	3	87	9	84	9	68	7	91	10	91	10	52	6	36	4	14	2	50	5	P. S. Pendergood Ltd (Clayfields, Oxford Road) - FE348	completed	-	-
Active	NHS 111 Call Centre (North East Ambulance Service)	Benicia House, Goldcrest Way, Newburn Riverside, Newcastle upon Tyne NE15 8NY	RX6	156131001	LS	59404011	4	DH2	14.39	Male	00J	Chester-le-Street North	County Durham	27	3	24	3	19	2	29	3	9	1	54	6	70	7	95	10	92	10	79	8	38	4	48	5	42	5	20	2	28	3	21	3	Well (Branch: 200746 - Birtley - Arndale House) - FWW14	completed	-	-
Active	NHS 111 Call Centre (North East Ambulance Service)	Benicia House, Goldcrest Way, Newburn Riverside, Newcastle upon Tyne NE15 8NY	RX6	156136701	DR	59405946	22	DH2	14.85	Female	00J	Chester-le-Street West Central	County Durham	4	1	2	1	3	1	6	1	3	1	45	5	24	3	98	10	95	10	84	9	44	5	33	4	5	1	8	1	3	1	6	1	Well (Branch: 200746 - Birtley - Arndale House) - FWW14	completed	-	-
Active	NHS 111 Call Centre (North East Ambulance Service)	Benicia House, Goldcrest Way, Newburn Riverside, Newcastle upon Tyne NE15 8NY	RX6	156137688	RC	59406258	86	DH2	15.17	Female	00J	Chester-le-Street West Central	County Durham	17	2	16	2	9	1	23	3	6	1	54	6	53	6	99	10	100	10	81	9	38	4	49	5	43	5	12	2	19	2	18	2	Well (Branch: 200746 - Birtley - Arndale House) - FWW14	completed	-	-
Active	NHS 111 Call Centre (North East Ambulance Service)	Benicia House, Goldcrest Way, Newburn Riverside, Newcastle upon Tyne NE15 8NY	RX6	156138330	MJH	59406453	2	DH2	15.48	Male	00J	Chester-le-Street West Central	County Durham	17	2	16	2	9	1	23	3	6	1	54	6	53	6	99	10	100	10	81	9	38	4	49	5	43	5	12	2	19	2	18	2	Well (Branch: 200746 - Birtley - Arndale House) - FWW14	completed	-	-
Active	NHS 111 Call Centre (North East Ambulance Service)	Benicia House, Goldcrest Way, Newburn Riverside, Newcastle upon Tyne NE15 8NY	RX6	156129648	RC	59403444	29	TS7	59.34	Female	00M	Ormesby	Redcar and Cleveland	61	7	68	7	43	5	48	5	41	5	41	5	89	9	91	10	91	10	67	7	14	2	97	10	53	6	41	5	77	8	74	8	Your Family Pharmacy (Your Family Pharmacy, Linthorpe) - FCD35	completed	-	-
Active	NHS 111 Call Centre (North East Ambulance Service)	Benicia House, Goldcrest Way, Newburn Riverside, Newcastle upon Tyne NE15 8NY	RX6	156146265	CLM	59409042	22	TS5	55.69	Female	00M	Acklam	Middlesbrough	72	8	67	7	51	6	75	8	52	6	73	8	58	6	86	9	92	10	53	6	37	4	77	8	83	9	63	7	75	8	77	8	Your Family Pharmacy (Your Family Pharmacy, Linthorpe) - FCD35	completed	-	-
Active	NHS 111 Call Centre (North East Ambulance Service)	Benicia House, Goldcrest Way, Newburn Riverside, Newcastle upon Tyne NE15 8NY	RX6	156147618	JC	59409417	6	NE31	12.51	Male	00N	Hebburn North	South Tyneside	24	3	18	2	16	2	26	3	12	2	48	5	68	7	94	10	99	10	65	7	53	6	30	3	24	3	28	3	19	2	16	2		rejected	-	-
Active	NHS 111 Call Centre (North East Ambulance Service)	Benicia House, Goldcrest Way, Newburn Riverside, Newcastle upon Tyne NE15 8NY	RX6	156147657	JLJ	59409438	35	TS18	52.67	Female	00K	Parkfield and Oxbridge	Stockton-on-Tees	8	1	7	1	10	1	11	2	5	1	70	7	7	1	39	4	44	5	24	3	75	8	36	4	7	1	17	2	4	1	9	1		rejected	-	-
Active	NHS 111 Call Centre (North East Ambulance Service)	Benicia House, Goldcrest Way, Newburn Riverside, Newcastle upon Tyne NE15 8NY	RX6	156147777	CJM	59409462	31	NE7	8.67	Female	13T	Dene	Newcastle upon Tyne	99	10	95	10	97	10	99	10	76	8	88	9	93	10	75	8	73	8	57	6	46	5	92	10	99	10	95	10	95	10	95	10		rejected	-	-
Active	NHS 111 Call Centre (North East Ambulance Service)	Benicia House, Goldcrest Way, Newburn Riverside, Newcastle upon Tyne NE15 8NY	RX6	156147939	HJG	59409516	56	NE27	14.21	Female	99C	Valley	North Tyneside	95	10	98	10	94	10	76	8	65	7	58	6	95	10	86	9	100	10	47	5	25	3	79	8	60	6	88	9	96	10	79	8		rejected	-	-
Active	NHS 111 Call Centre (North East Ambulance Service)	Benicia House, Goldcrest Way, Newburn Riverside, Newcastle upon Tyne NE15 8NY	RX6	156148362	JRL	59409600	13	DL3	50.51	Male	00C	Hummersknott	Darlington	92	10	89	9	78	8	97	10	65	7	65	7	63	7	98	10	95	10	85	9	23	3	100	10	97	10	93	10	91	10	95	10		rejected	-	-
Active	NHS 111 Call Centre (North East Ambulance Service)	Benicia House, Goldcrest Way, Newburn Riverside, Newcastle upon Tyne NE15 8NY	RX6	156148974	SG	59409795	43	NE30	18.05	Female	99C	Cullercoats	North Tyneside	82	9	66	7	60	6	75	8	60	6	82	9	100	10	86	9	94	10	52	6	43	5	84	9	75	8	69	7	81	9	56	6		rejected	-	-
Active	NHS 111 Call Centre (North East Ambulance Service)	Benicia House, Goldcrest Way, Newburn Riverside, Newcastle upon Tyne NE15 8NY	RX6	156149913	MS	59410134	35	DL1	48.97	Female	00C	North Road	Darlington	4	1	4	1	3	1	8	1	3	1	93	10	5	1	33	4	31	4	33	4	100	10	48	5	8	1	11	2	7	1	5	1		rejected	-	-
Active	NHS 111 Call Centre (North East Ambulance Service)	Benicia House, Goldcrest Way, Newburn Riverside, Newcastle upon Tyne NE15 8NY	RX6	156150747	CB	59410401	2	NE27	14.02	Male	99C	Valley	North Tyneside	72	8	60	6	69	7	53	6	39	4	78	8	100	10	72	8	60	6	73	8	47	5	68	7	55	6	47	5	61	7	40	4		rejected	-	-
Active	NHS 111 Call Centre (North East Ambulance Service)	Benicia House, Goldcrest Way, Newburn Riverside, Newcastle upon Tyne NE15 8NY	RX6	156152076	ZALH	59410614	59	TS6	57.9	Female	00M	Grangetown	Redcar and Cleveland	2	1	1	1	3	1	1	1	5	1	61	7	8	1	98	10	97	10	81	9	43	5	50	5	2	1	2	1	1	1	7	1		rejected	-	-
Active	NHS 111 Call Centre (North East Ambulance Service)	Benicia House, Goldcrest Way, Newburn Riverside, Newcastle upon Tyne NE15 8NY	RX6	156152526	MB	59410722	26	NE2	7.3	Male	13T	South Jesmond	Newcastle upon Tyne	43	5	57	6	75	8	19	2	16	2	25	3	72	8	45	5	49	5	31	4	76	8	10	1	8	1	45	5	13	2	4	1		rejected	-	-
Active	NHS 111 Call Centre (North East Ambulance Service)	Benicia House, Goldcrest Way, Newburn Riverside, Newcastle upon Tyne NE15 8NY	RX6	156152532	SAP	59410725	8	TS18	51.56	Female	00K	Hartburn	Stockton-on-Tees	82	9	69	7	54	6	83	9	55	6	93	10	98	10	97	10	90	9	87	9	50	5	96	10	80	8	80	8	68	7	82	9		rejected	-	-
Active	NHS 111 Call Centre (North East Ambulance Service)	Benicia House, Goldcrest Way, Newburn Riverside, Newcastle upon Tyne NE15 8NY	RX6	156150516	AD	59410326	5	SR7	26.64	Female	00D	Deneside	County Durham	24	3	20	2	12	2	30	3	16	2	69	7	46	5	89	9	92	10	61	7	55	6	48	5	46	5	20	2	22	3	19	2	Asda Pharmacy (Branch: 4279 - Seaham) - FQ606	completed	-	-
Active	NHS 111 Call Centre (North East Ambulance Service)	Benicia House, Goldcrest Way, Newburn Riverside, Newcastle upon Tyne NE15 8NY	RX6	156149148	DML	59409882	25	NE24	20.76	Male	00L	Kitty Brewster	Northumberland	9	1	8	1	4	1	5	1	6	1	45	5	79	8	86	9	99	10	46	5	41	5	36	4	5	1	7	1	6	1	26	3	Blyth HealthCare Pharmacy - FLW99	completed	-	-
Active	NHS 111 Call Centre (North East Ambulance Service)	Benicia House, Goldcrest Way, Newburn Riverside, Newcastle upon Tyne NE15 8NY	RX6	156150015	MAT	59410158	58	TS10	58.85	Male	00M	Kirkleatham	Redcar and Cleveland	2	1	1	1	1	1	8	1	1	1	30	3	34	4	89	9	93	10	59	6	19	2	52	6	19	2	4	1	3	1	4	1	Clevechem Ltd (Clevechem, Redcar) - FRQ88	completed	-	-
Active	NHS 111 Call Centre (North East Ambulance Service)	Benicia House, Goldcrest Way, Newburn Riverside, Newcastle upon Tyne NE15 8NY	RX6	156151704	CLJ	59410542	10	DL1	48.53	Female	00C	Whinfield	Darlington	25	3	22	3	16	2	17	2	16	2	52	6	67	7	96	10	98	10	73	8	21	3	81	9	10	1	28	3	23	3	30	3	Cockerton Pharmacy - FWQ54	completed	-	-
Active	NHS 111 Call Centre (North East Ambulance Service)	Benicia House, Goldcrest Way, Newburn Riverside, Newcastle upon Tyne NE15 8NY	RX6	156151743	MEJ	59410545	10	DL3	47.48	Female	00C	Harrowgate Hill	Darlington	87	9	83	9	74	8	84	9	64	7	56	6	67	7	93	10	94	10	67	7	19	2	99	10	92	10	71	8	69	7	89	9	Cockerton Pharmacy - FWQ54	completed	-	-
Active	NHS 111 Call Centre (North East Ambulance Service)	Benicia House, Goldcrest Way, Newburn Riverside, Newcastle upon Tyne NE15 8NY	RX6	156151815	ZAM	59410548	3	DL1	48.34	Male	00C	Haughton & Springfield	Darlington	91	10	86	9	85	9	73	8	55	6	88	9	75	8	96	10	100	10	70	7	42	5	100	10	85	9	58	6	81	9	75	8	Cockerton Pharmacy - FWQ54	completed	-	-
Active	NHS 111 Call Centre (North East Ambulance Service)	Benicia House, Goldcrest Way, Newburn Riverside, Newcastle upon Tyne NE15 8NY	RX6	156147729	FSW	59409441	3	NE33	19.35	Female	00N	Horsley Hill	South Tyneside	45	5	48	5	26	3	75	8	19	2	39	4	84	9	86	9	97	10	49	5	28	3	45	5	84	9	62	7	92	10	44	5	D L Carter and Son Ltd - FRK44	completed	-	-
Active	NHS 111 Call Centre (North East Ambulance Service)	Benicia House, Goldcrest Way, Newburn Riverside, Newcastle upon Tyne NE15 8NY	RX6	156148308	LMHL	59409585	5	TS4	56.85	Female	00M	Marton East	Middlesbrough	67	7	76	8	72	8	89	9	58	6	21	3	22	3	84	9	86	9	58	6	8	1	90	9	85	9	87	9	81	9	71	8	Eston Pharmacy (Norchem, Eston ) - FTM00	completed	-	-
Active	NHS 111 Call Centre (North East Ambulance Service)	Benicia House, Goldcrest Way, Newburn Riverside, Newcastle upon Tyne NE15 8NY	RX6	156148404	FM	59409621	91	TS6	58.86	Female	00M	Eston	Redcar and Cleveland	2	1	1	1	1	1	8	1	5	1	58	6	8	1	99	10	97	10	85	9	31	4	65	7	10	1	8	1	1	1	6	1	Eston Pharmacy (Norchem, Eston ) - FTM00	completed	-	-
Active	NHS 111 Call Centre (North East Ambulance Service)	Benicia House, Goldcrest Way, Newburn Riverside, Newcastle upon Tyne NE15 8NY	RX6	156149091	EC	59409852	68	TS25	46.18	Female	00K	Fens and Rossmere	Hartlepool	12	2	6	1	8	1	11	2	12	2	90	9	46	5	90	9	92	10	63	7	73	8	60	6	11	2	11	2	3	1	26	3	Headland Pharmacy (Gill and Schofield Ltd(previously chambers) Grove St) - FTF38	completed	-	-
Active	NHS 111 Call Centre (North East Ambulance Service)	Benicia House, Goldcrest Way, Newburn Riverside, Newcastle upon Tyne NE15 8NY	RX6	156149466	PMC	59409984	85	NE44	17.02	Male	00L	Stocksfield and Broomhaugh	Northumberland	77	8	95	10	69	7	91	10	74	8	9	1	100	10	70	7	50	5	99	10	3	1	90	9	87	9	89	9	100	10	98	10	LloydsPharmacy (Branch: 7487 - Hexham) - FAP73	completed	-	-
Active	NHS 111 Call Centre (North East Ambulance Service)	Benicia House, Goldcrest Way, Newburn Riverside, Newcastle upon Tyne NE15 8NY	RX6	156147801	GB	59409471	59	TS20	49.16	Female	00K	Norton West	Stockton-on-Tees	55	6	48	5	39	4	40	4	29	3	86	9	95	10	95	10	97	10	71	8	48	5	81	9	44	5	35	4	56	6	49	5	Pharmacy 365 (365 High Street) - FMH02	completed	-	-
Active	NHS 111 Call Centre (North East Ambulance Service)	Benicia House, Goldcrest Way, Newburn Riverside, Newcastle upon Tyne NE15 8NY	RX6	156147771	LH	59409459	29	NE5	4.5	Female	13T	Blakelaw	Newcastle upon Tyne	20	2	23	3	16	2	18	2	14	2	18	2	42	5	76	8	98	10	33	4	15	2	41	5	26	3	13	2	19	2	32	4	Ponteland Road Pharmacy - FH466	completed	-	-
Active	NHS 111 Call Centre (North East Ambulance Service)	Benicia House, Goldcrest Way, Newburn Riverside, Newcastle upon Tyne NE15 8NY	RX6	156149631	CSC	59410029	74	DH9	12.02	Male	00J	Annfield Plain	County Durham	16	2	11	2	9	1	22	3	9	1	88	9	33	4	99	10	93	10	94	10	85	9	49	5	37	4	13	2	26	3	7	1	Station Road Pharmacy (Consett) - FRK79	completed	-	-
Active	NHS 111 Call Centre (North East Ambulance Service)	Benicia House, Goldcrest Way, Newburn Riverside, Newcastle upon Tyne NE15 8NY	RX6	156147915	AYS	59409501	17	NE8	7.45	Male	13T	Saltwell	Gateshead	28	3	25	3	26	3	44	5	15	2	91	10	38	4	16	2	10	1	53	6	82	9	55	6	30	3	61	7	13	2	25	3	Well (Branch: 200418 - Gateshead - Prince Consort Road) - FME56	completed	-	-
Active	NHS 111 Call Centre (North East Ambulance Service)	Benicia House, Goldcrest Way, Newburn Riverside, Newcastle upon Tyne NE15 8NY	RX6	156152544	DS	59410731	17	NW11	389.47	Male	07M	Golders Green	Barnet	69	7	75	8	83	9	75	8	82	9	19	2	41	5	41	5	80	8	8	1	66	7	9	1	60	6	87	9	98	10	35	4		rejected	-	-
Active	NHS 111 Call Centre (North East Ambulance Service)	Benicia House, Goldcrest Way, Newburn Riverside, Newcastle upon Tyne NE15 8NY	RX6	156152589	LL	59410752	44	SR5	18.76	Female	00P	Redhill	Sunderland	11	2	9	1	5	1	12	2	5	1	66	7	58	6	96	10	100	10	68	7	64	7	38	4	29	3	5	1	11	2	10	1		rejected	-	-
Active	NHS 111 Call Centre (North East Ambulance Service)	Benicia House, Goldcrest Way, Newburn Riverside, Newcastle upon Tyne NE15 8NY	RX6	156152595	AR	59410755	6	SR6	22.43	Female	00P	St Peter's	Sunderland	44	5	36	4	41	5	46	5	16	2	97	10	55	6	66	7	61	7	58	6	83	9	72	8	40	4	52	6	33	4	29	3		rejected	-	-
Active	NHS 111 Call Centre (North East Ambulance Service)	Benicia House, Goldcrest Way, Newburn Riverside, Newcastle upon Tyne NE15 8NY	RX6	156152778	RJW	59410803	37	TS10	58.47	Male	00M	Zetland	Redcar and Cleveland	62	7	51	6	48	5	65	7	25	3	100	10	81	9	85	9	76	8	76	8	78	8	100	10	60	6	66	7	52	6	54	6		rejected	-	-
Active	NHS 111 Call Centre (North East Ambulance Service)	Benicia House, Goldcrest Way, Newburn Riverside, Newcastle upon Tyne NE15 8NY	RX6	156152874	TAR	59410830	78	DL1	49	Male	00C	Haughton & Springfield	Darlington	43	5	32	4	29	3	44	5	24	3	90	9	67	7	91	10	100	10	56	6	54	6	82	9	47	5	39	4	31	4	41	5		rejected	-	-
Active	NHS 111 Call Centre (North East Ambulance Service)	Benicia House, Goldcrest Way, Newburn Riverside, Newcastle upon Tyne NE15 8NY	RX6	156152928	SBH	59410845	24	SR7	26.91	Female	00D	Deneside	County Durham	15	2	9	1	9	1	18	2	13	2	37	4	50	5	85	9	97	10	47	5	30	3	40	4	35	4	9	1	5	1	18	2		rejected	-	-
Active	NHS 111 Call Centre (North East Ambulance Service)	Benicia House, Goldcrest Way, Newburn Riverside, Newcastle upon Tyne NE15 8NY	RX6	156153009	SLG	59410884	28	DH7	17.96	Female	00J	Sacriston	County Durham	23	3	17	2	9	1	35	4	13	2	77	8	67	7	100	10	100	10	93	10	61	7	52	6	47	5	25	3	17	2	33	4		rejected	-	-
Active	NHS 111 Call Centre (North East Ambulance Service)	Benicia House, Goldcrest Way, Newburn Riverside, Newcastle upon Tyne NE15 8NY	RX6	156154131	FG	59411484	2	TS5	54.2	Male	00M	Ayresome	Middlesbrough	3	1	3	1	5	1	2	1	2	1	41	5	12	2	60	6	89	9	20	2	48	5	28	3	3	1	3	1	4	1	5	1		rejected	-	-
Active	NHS 111 Call Centre (North East Ambulance Service)	Benicia House, Goldcrest Way, Newburn Riverside, Newcastle upon Tyne NE15 8NY	RX6	156154236	LAM	59411541	21	TS3	56.19	Female	00M	Berwick Hills & Pallister	Middlesbrough	3	1	2	1	4	1	5	1	6	1	63	7	4	1	78	8	85	9	46	5	78	8	29	3	8	1	4	1	2	1	10	1		rejected	-	-
Active	NHS 111 Call Centre (North East Ambulance Service)	Benicia House, Goldcrest Way, Newburn Riverside, Newcastle upon Tyne NE15 8NY	RX6	156154356	AER	59411583	68	SR8	30.86	Female	00D	Easington	County Durham	81	9	90	9	54	6	82	9	38	4	87	9	91	10	86	9	79	8	73	8	46	5	89	9	95	10	66	7	88	9	90	9		rejected	-	-
Active	NHS 111 Call Centre (North East Ambulance Service)	Benicia House, Goldcrest Way, Newburn Riverside, Newcastle upon Tyne NE15 8NY	RX6	156154473	JS	59411616	5	TS24	42.03	Male	00K	De Bruce	Hartlepool	20	2	15	2	9	1	21	3	16	2	82	9	50	5	91	10	89	9	69	7	53	6	68	7	21	3	20	2	15	2	24	3		rejected	-	-
Active	NHS 111 Call Centre (North East Ambulance Service)	Benicia House, Goldcrest Way, Newburn Riverside, Newcastle upon Tyne NE15 8NY	RX6	156156156	HVV	59412222	26	TS8	60.17	Female	00M	Coulby Newham	Middlesbrough	30	3	29	3	19	2	49	5	14	2	35	4	42	5	99	10	100	10	80	8	16	2	70	7	51	6	45	5	34	4	18	2		rejected	-	-
Active	NHS 111 Call Centre (North East Ambulance Service)	Benicia House, Goldcrest Way, Newburn Riverside, Newcastle upon Tyne NE15 8NY	RX6	156157515	AN	59412681	2	TS1	54.35	Female	00M	Central	Middlesbrough	3	1	3	1	9	1	4	1	2	1	40	4	4	1	39	4	41	5	29	3	100	10	13	2	7	1	4	1	3	1	1	1		rejected	-	-
Active	NHS 111 Call Centre (North East Ambulance Service)	Benicia House, Goldcrest Way, Newburn Riverside, Newcastle upon Tyne NE15 8NY	RX6	156158820	JAW	59413053	22	SE17	401.79	Male	08Q	East Walworth	Southwark	15	2	21	3	28	3	46	5	33	4	18	2	1	1	5	1	21	3	1	1	98	10	6	1	35	4	58	6	14	2	7	1		rejected	-	-
Active	NHS 111 Call Centre (North East Ambulance Service)	Benicia House, Goldcrest Way, Newburn Riverside, Newcastle upon Tyne NE15 8NY	RX6	156159057	GT	59413113	16	SR5	21.44	Female	00P	Fulwell	Sunderland	31	4	25	3	28	3	39	4	15	2	82	9	40	4	41	5	42	5	33	4	56	6	64	7	54	6	27	3	22	3	22	3		rejected	-	-
Active	NHS 111 Call Centre (North East Ambulance Service)	Benicia House, Goldcrest Way, Newburn Riverside, Newcastle upon Tyne NE15 8NY	RX6	156160374	MJC	59413419	11	DH7	17.48	Female	00J	Sacriston	County Durham	41	5	37	4	27	3	44	5	19	2	85	9	49	5	96	10	85	9	94	10	62	7	63	7	48	5	39	4	41	5	41	5		rejected	-	-
Active	NHS 111 Call Centre (North East Ambulance Service)	Benicia House, Goldcrest Way, Newburn Riverside, Newcastle upon Tyne NE15 8NY	RX6	156160884	DC	59413587	2	SR8	31.17	Male	00D	Easington	County Durham	38	4	38	4	22	3	57	6	20	2	35	4	71	8	93	10	96	10	65	7	17	2	65	7	74	8	41	5	42	5	47	5		rejected	-	-
Active	NHS 111 Call Centre (North East Ambulance Service)	Benicia House, Goldcrest Way, Newburn Riverside, Newcastle upon Tyne NE15 8NY	RX6	156161247	GD	59413680	54	TS23	48.84	Male	00K	Billingham Central	Stockton-on-Tees	19	2	17	2	9	1	34	4	7	1	88	9	28	3	87	9	86	9	65	7	69	7	60	6	46	5	24	3	30	3	17	2		rejected	-	-
Active	NHS 111 Call Centre (North East Ambulance Service)	Benicia House, Goldcrest Way, Newburn Riverside, Newcastle upon Tyne NE15 8NY	RX6	156161928	TMD	59413830	50	TS17	56.29	Male	00K	Ingleby Barwick West	Stockton-on-Tees	85	9	94	10	88	9	85	9	67	7	14	2	100	10	90	9	80	8	82	9	4	1	100	10	79	8	86	9	91	10	64	7		rejected	-	-
Active	NHS 111 Call Centre (North East Ambulance Service)	Benicia House, Goldcrest Way, Newburn Riverside, Newcastle upon Tyne NE15 8NY	RX6	156162552	CCBB	59414025	22	NE37	14.54	Female	00P	Washington North	Sunderland	15	2	10	1	9	1	13	2	14	2	36	4	80	8	83	9	96	10	44	5	28	3	42	5	18	2	10	1	11	2	20	2		rejected	-	-
Active	NHS 111 Call Centre (North East Ambulance Service)	Benicia House, Goldcrest Way, Newburn Riverside, Newcastle upon Tyne NE15 8NY	RX6	156162633	SMS	59414046	16	TS3	56.44	Female	00M	Berwick Hills & Pallister	Middlesbrough	2	1	1	1	2	1	2	1	5	1	69	7	7	1	77	8	83	9	48	5	91	10	29	3	9	1	1	1	1	1	4	1		rejected	-	-
Active	NHS 111 Call Centre (North East Ambulance Service)	Benicia House, Goldcrest Way, Newburn Riverside, Newcastle upon Tyne NE15 8NY	RX6	156164337	KEF	59414589	29	TS24	41.6	Female	00K	De Bruce	Hartlepool	20	2	15	2	9	1	21	3	16	2	82	9	50	5	91	10	89	9	69	7	53	6	68	7	21	3	20	2	15	2	24	3		rejected	-	-
Active	NHS 111 Call Centre (North East Ambulance Service)	Benicia House, Goldcrest Way, Newburn Riverside, Newcastle upon Tyne NE15 8NY	RX6	156166146	IH	59415207	12	TS25	45.78	Female	00K	Foggy Furze	Hartlepool	36	4	29	3	22	3	44	5	33	4	100	10	21	3	87	9	84	9	68	7	91	10	91	10	52	6	36	4	14	2	50	5		rejected	-	-
Active	NHS 111 Call Centre (North East Ambulance Service)	Benicia House, Goldcrest Way, Newburn Riverside, Newcastle upon Tyne NE15 8NY	RX6	156169437	LGD	59416197	3	TD15	86.54	Female	00L	Norham and Islandshires	Northumberland	39	4	65	7	48	5	60	6	92	10	1	1	100	10	9	1	4	1	100	10	1	1	63	7	55	6	62	7	57	6	75	8		rejected	-	-
Active	NHS 111 Call Centre (North East Ambulance Service)	Benicia House, Goldcrest Way, Newburn Riverside, Newcastle upon Tyne NE15 8NY	RX6	156169857	CSW	59416275	41	TS23	49.1	Female	00K	Billingham East	Stockton-on-Tees	26	3	22	3	17	2	13	2	22	3	82	9	61	7	87	9	93	10	55	6	50	5	71	8	9	1	19	2	21	3	26	3		rejected	-	-
Active	NHS 111 Call Centre (North East Ambulance Service)	Benicia House, Goldcrest Way, Newburn Riverside, Newcastle upon Tyne NE15 8NY	RX6	156169881	CS	59416284	59	DL8	83.63	Female	03D	Tanfield	Hambleton	51	6	73	8	89	9	65	7	94	10	1	1	97	10	10	1	5	1	84	9	1	1	64	7	60	6	67	7	77	8	69	7		rejected	-	-
Active	NHS 111 Call Centre (North East Ambulance Service)	Benicia House, Goldcrest Way, Newburn Riverside, Newcastle upon Tyne NE15 8NY	RX6	156169983	BPR	59416293	4	TS24	42.57	Male	00K	De Bruce	Hartlepool	4	1	2	1	2	1	4	1	7	1	91	10	21	3	95	10	97	10	68	7	95	10	48	5	13	2	2	1	4	1	6	1		rejected	-	-
Active	NHS 111 Call Centre (North East Ambulance Service)	Benicia House, Goldcrest Way, Newburn Riverside, Newcastle upon Tyne NE15 8NY	RX6	156170187	PC	59416332	58	DH7	22.21	Male	00J	Deerness	County Durham	12	2	7	1	8	1	14	2	12	2	20	2	56	6	98	10	96	10	85	9	16	2	43	5	15	2	15	2	7	1	18	2		rejected	-	-
Active	NHS 111 Call Centre (North East Ambulance Service)	Benicia House, Goldcrest Way, Newburn Riverside, Newcastle upon Tyne NE15 8NY	RX6	156170316	JPM	59416353	7	NE5	2.57	Male	13T	Denton	Newcastle upon Tyne	9	1	8	1	7	1	8	1	6	1	40	4	22	3	91	10	96	10	61	7	42	5	31	4	16	2	4	1	14	2	13	2		rejected	-	-
Active	NHS 111 Call Centre (North East Ambulance Service)	Benicia House, Goldcrest Way, Newburn Riverside, Newcastle upon Tyne NE15 8NY	RX6	156171063	IBW	59416512	32	DH4	21.75	Male	00J	Sherburn	County Durham	15	2	13	2	9	1	20	2	3	1	78	8	74	8	94	10	98	10	64	7	71	8	45	5	32	4	13	2	14	2	18	2		rejected	-	-
Active	NHS 111 Call Centre (North East Ambulance Service)	Benicia House, Goldcrest Way, Newburn Riverside, Newcastle upon Tyne NE15 8NY	RX6	156171126	ANF	59416527	24	SR3	22.35	Male	00P	Doxford	Sunderland	54	6	52	6	37	4	73	8	29	3	47	5	79	8	77	8	92	10	39	4	22	3	70	7	91	10	54	6	65	7	34	4		rejected	-	-
Active	NHS 111 Call Centre (North East Ambulance Service)	Benicia House, Goldcrest Way, Newburn Riverside, Newcastle upon Tyne NE15 8NY	RX6	156171141	AB	59416533	3	DH4	18.2	Male	00J	Lumley	County Durham	28	3	26	3	21	3	29	3	15	2	37	4	52	6	100	10	98	10	88	9	25	3	49	5	35	4	24	3	28	3	36	4		rejected	-	-
Active	NHS 111 Call Centre (North East Ambulance Service)	Benicia House, Goldcrest Way, Newburn Riverside, Newcastle upon Tyne NE15 8NY	RX6	156171264	CEAS	59416563	12	NE28	11.32	Female	99C	Wallsend	North Tyneside	13	2	10	1	8	1	24	3	5	1	83	9	35	4	57	6	55	6	46	5	84	9	44	5	24	3	25	3	6	1	8	1		rejected	-	-
Active	NHS 111 Call Centre (North East Ambulance Service)	Benicia House, Goldcrest Way, Newburn Riverside, Newcastle upon Tyne NE15 8NY	RX6	156156021	NPD	59412177	50	TS29	34.04	Male	00D	Trimdon and Thornley	County Durham	17	2	17	2	9	1	23	3	11	2	89	9	14	2	94	10	83	9	90	9	70	7	61	7	28	3	18	2	17	2	28	3	Asda Pharmacy (Branch: 4178 - Peterlee) - FDE75	completed	-	-
Active	NHS 111 Call Centre (North East Ambulance Service)	Benicia House, Goldcrest Way, Newburn Riverside, Newcastle upon Tyne NE15 8NY	RX6	156160950	SB	59413605	4	SR7	27.11	Male	00D	Seaham	County Durham	40	4	37	4	23	3	44	5	23	3	67	7	64	7	88	9	92	10	59	6	42	5	59	6	63	7	29	3	33	4	45	5	Asda Pharmacy (Branch: 4279 - Seaham) - FQ606	completed	-	-
Active	NHS 111 Call Centre (North East Ambulance Service)	Benicia House, Goldcrest Way, Newburn Riverside, Newcastle upon Tyne NE15 8NY	RX6	156153861	JB	59411352	54	DL14	36.14	Female	00D	Shildon and Dene Valley	County Durham	34	4	31	4	23	3	47	5	23	3	22	3	52	6	95	10	83	9	94	10	12	2	62	7	59	6	35	4	29	3	39	4	Asda Pharmacy (Branch: 4587 - Bishop Auckland) - FA415	completed	-	-
Active	NHS 111 Call Centre (North East Ambulance Service)	Benicia House, Goldcrest Way, Newburn Riverside, Newcastle upon Tyne NE15 8NY	RX6	156153759	AMM	59411286	46	SR5	18.03	Female	00P	Redhill	Sunderland	2	1	2	1	2	1	3	1	1	1	37	4	14	2	82	9	98	10	41	5	42	5	29	3	7	1	2	1	3	1	6	1	Asda Pharmacy (Branch: 4639) - FW190	completed	-	-
Active	NHS 111 Call Centre (North East Ambulance Service)	Benicia House, Goldcrest Way, Newburn Riverside, Newcastle upon Tyne NE15 8NY	RX6	156152808	ER	59410809	3	DL1	47.92	Female	00C	Harrowgate Hill	Darlington	40	4	32	4	32	4	44	5	23	3	94	10	38	4	71	8	66	7	60	6	58	6	89	9	39	4	47	5	37	4	26	3	Asda Pharmacy (Branch: 4950 - Asda (Darlington)) - FED61	completed	-	-
Active	NHS 111 Call Centre (North East Ambulance Service)	Benicia House, Goldcrest Way, Newburn Riverside, Newcastle upon Tyne NE15 8NY	RX6	156168609	WOW	59415966	9	DL1	47.81	Male	00C	Harrowgate Hill	Darlington	40	4	32	4	32	4	44	5	23	3	94	10	38	4	71	8	66	7	60	6	58	6	89	9	39	4	47	5	37	4	26	3	Asda Pharmacy (Branch: 4950 - Asda (Darlington)) - FED61	completed	-	-
Active	NHS 111 Call Centre (North East Ambulance Service)	Benicia House, Goldcrest Way, Newburn Riverside, Newcastle upon Tyne NE15 8NY	RX6	156152832	BMS	59410818	69	NE24	20.25	Male	00L	Kitty Brewster	Northumberland	78	8	77	8	59	6	66	7	66	7	52	6	69	7	97	10	94	10	84	9	18	2	97	10	73	8	56	6	81	9	73	8	Asda Pharmacy (Branch: 4955 - Blyth) - FNC48	completed	-	-
Active	NHS 111 Call Centre (North East Ambulance Service)	Benicia House, Goldcrest Way, Newburn Riverside, Newcastle upon Tyne NE15 8NY	RX6	156152562	HG	59410743	36	TS21	39.09	Female	00D	Sedgefield	County Durham	64	7	53	6	45	5	83	9	25	3	96	10	80	8	98	10	92	10	90	9	91	10	63	7	81	9	78	8	74	8	47	5	Asda Pharmacy (Branch: 4987 - Spennymoor) - FE649	completed	-	-
Active	NHS 111 Call Centre (North East Ambulance Service)	Benicia House, Goldcrest Way, Newburn Riverside, Newcastle upon Tyne NE15 8NY	RX6	156153075	KMN	59410920	42	DL17	35.49	Female	00D	Bishop Middleham and Cornforth	County Durham	70	7	66	7	57	6	86	9	28	3	56	6	78	8	99	10	98	10	87	9	22	3	87	9	85	9	82	9	76	8	56	6	Asda Pharmacy (Branch: 4987 - Spennymoor) - FE649	completed	-	-
Active	NHS 111 Call Centre (North East Ambulance Service)	Benicia House, Goldcrest Way, Newburn Riverside, Newcastle upon Tyne NE15 8NY	RX6	156152625	JES	59410770	81	NE16	7.32	Female	00J	Burnopfield and Dipton	County Durham	40	4	28	3	28	3	33	4	25	3	85	9	72	8	100	10	99	10	97	10	57	6	67	7	34	4	32	4	27	3	25	3	Asda Pharmacy (Branch: 4988 - Stanley) - FW299	completed	-	-
Active	NHS 111 Call Centre (North East Ambulance Service)	Benicia House, Goldcrest Way, Newburn Riverside, Newcastle upon Tyne NE15 8NY	RX6	156154515	LWM	59411634	71	DH9	11.04	Male	00J	Burnopfield and Dipton	County Durham	30	3	19	2	18	2	32	4	19	2	88	9	57	6	97	10	89	9	94	10	64	7	65	7	44	5	23	3	26	3	21	3	Asda Pharmacy (Branch: 4988 - Stanley) - FW299	completed	-	-
Active	NHS 111 Call Centre (North East Ambulance Service)	Benicia House, Goldcrest Way, Newburn Riverside, Newcastle upon Tyne NE15 8NY	RX6	156156315	EP	59412267	4	DH9	12.44	Female	00J	Annfield Plain	County Durham	16	2	11	2	9	1	22	3	9	1	88	9	33	4	99	10	93	10	94	10	85	9	49	5	37	4	13	2	26	3	7	1	Asda Pharmacy (Branch: 4988 - Stanley) - FW299	completed	-	-
Active	NHS 111 Call Centre (North East Ambulance Service)	Benicia House, Goldcrest Way, Newburn Riverside, Newcastle upon Tyne NE15 8NY	RX6	156152553	CGM	59410737	3	TS8	58.5	Male	00M	Hemlington	Middlesbrough	2	1	1	1	2	1	4	1	1	1	30	3	8	1	91	10	94	10	64	7	35	4	28	3	5	1	5	1	1	1	6	1	Asda Pharmacy (Branch: 4993 - Asda, Thornaby) - FFT72	completed	-	-
Active	NHS 111 Call Centre (North East Ambulance Service)	Benicia House, Goldcrest Way, Newburn Riverside, Newcastle upon Tyne NE15 8NY	RX6	156152583	CJK	59410749	8	TS19	50.15	Male	00K	Grangefield	Stockton-on-Tees	65	7	63	7	52	6	72	8	47	5	43	5	58	6	87	9	97	10	51	6	16	2	86	9	65	7	74	8	76	8	53	6	Asda Pharmacy (Branch: 4993 - Asda, Thornaby) - FFT72	completed	-	-
Active	NHS 111 Call Centre (North East Ambulance Service)	Benicia House, Goldcrest Way, Newburn Riverside, Newcastle upon Tyne NE15 8NY	RX6	156152676	MH	59410779	12	TS8	60.09	Female	00M	Coulby Newham	Middlesbrough	30	3	29	3	19	2	49	5	14	2	35	4	42	5	99	10	100	10	80	8	16	2	70	7	51	6	45	5	34	4	18	2	Asda Pharmacy (Branch: 4993 - Asda, Thornaby) - FFT72	completed	-	-
Active	NHS 111 Call Centre (North East Ambulance Service)	Benicia House, Goldcrest Way, Newburn Riverside, Newcastle upon Tyne NE15 8NY	RX6	156152982	KM	59410869	50	TS17	56.09	Female	00K	Ingleby Barwick East	Stockton-on-Tees	83	9	77	8	76	8	84	9	48	5	45	5	83	9	98	10	101	11	78	8	15	2	98	10	80	8	82	9	68	7	89	9	Asda Pharmacy (Branch: 4993 - Asda, Thornaby) - FFT72	completed	-	-
Active	NHS 111 Call Centre (North East Ambulance Service)	Benicia House, Goldcrest Way, Newburn Riverside, Newcastle upon Tyne NE15 8NY	RX6	156154254	TS	59411550	2	TS5	56.46	Male	00M	Trimdon	Middlesbrough	59	6	59	6	59	6	66	7	37	4	28	3	63	7	71	8	78	8	42	5	12	2	73	8	76	8	53	6	66	7	43	5	Asda Pharmacy (Branch: 4993 - Asda, Thornaby) - FFT72	completed	-	-
Active	NHS 111 Call Centre (North East Ambulance Service)	Benicia House, Goldcrest Way, Newburn Riverside, Newcastle upon Tyne NE15 8NY	RX6	156170490	DAB	59416368	6	TS1	53.57	Male	00M	Newport	Middlesbrough	1	1	1	1	2	1	2	1	4	1	62	7	3	1	23	3	27	3	17	2	95	10	23	3	1	1	6	1	1	1	10	1	Asda Pharmacy (Branch: 4993 - Asda, Thornaby) - FFT72	completed	-	-
Active	NHS 111 Call Centre (North East Ambulance Service)	Benicia House, Goldcrest Way, Newburn Riverside, Newcastle upon Tyne NE15 8NY	RX6	156152751	UH	59410797	5	TS5	54.61	Female	00M	Linthorpe	Middlesbrough	44	5	35	4	39	4	55	6	36	4	89	9	20	2	59	6	62	7	40	4	61	7	70	7	56	6	52	6	33	4	53	6	Asda Pharmacy (Portrack Lane) - FLL14	completed	-	-
Active	NHS 111 Call Centre (North East Ambulance Service)	Benicia House, Goldcrest Way, Newburn Riverside, Newcastle upon Tyne NE15 8NY	RX6	156152616	HRR	59410764	9	DH4	17.78	Female	00P	Shiney Row	Sunderland	9	1	10	1	4	1	6	1	4	1	68	7	86	9	96	10	98	10	72	8	71	8	35	4	9	1	6	1	17	2	8	1	Asda Pharmacy (Branch: 5002 - Ashington) - FDT70	completed	-	-
Active	NHS 111 Call Centre (North East Ambulance Service)	Benicia House, Goldcrest Way, Newburn Riverside, Newcastle upon Tyne NE15 8NY	RX6	156152631	AEG	59410773	2	NE61	23.51	Female	00L	Pegswood	Northumberland	87	9	93	10	74	8	82	9	66	7	40	4	74	8	97	10	92	10	87	9	17	2	78	8	82	9	77	8	94	10	89	9	Asda Pharmacy (Branch: 5002 - Ashington) - FDT70	completed	-	-
Active	NHS 111 Call Centre (North East Ambulance Service)	Benicia House, Goldcrest Way, Newburn Riverside, Newcastle upon Tyne NE15 8NY	RX6	156166971	OEAS	59415438	11	NE64	27.32	Female	00L	Newbiggin Central and East	Northumberland	6	1	7	1	3	1	9	1	5	1	7	1	39	4	94	10	81	9	96	10	8	1	34	4	8	1	11	2	7	1	23	3	Asda Pharmacy (Branch: 5002 - Ashington) - FDT70	completed	-	-
Active	NHS 111 Call Centre (North East Ambulance Service)	Benicia House, Goldcrest Way, Newburn Riverside, Newcastle upon Tyne NE15 8NY	RX6	156152934	MS	59410848	34	NE34	19.09	Male	00N	Cleadon Park	South Tyneside	17	2	12	2	9	1	21	3	11	2	57	6	65	7	85	9	98	10	47	5	74	8	26	3	19	2	23	3	10	1	18	2	Asda Pharmacy (Branch: 5889 - South Shields) - FVW42	completed	-	-
Active	NHS 111 Call Centre (North East Ambulance Service)	Benicia House, Goldcrest Way, Newburn Riverside, Newcastle upon Tyne NE15 8NY	RX6	156155436	HSL	59411973	2	SR5	18.5	Male	00P	Castle	Sunderland	19	2	16	2	15	2	25	3	4	1	86	9	43	5	77	8	94	10	37	4	92	10	43	5	67	7	9	1	38	4	11	2	Davys Pharmacy - FRX14	completed	-	-
Active	NHS 111 Call Centre (North East Ambulance Service)	Benicia House, Goldcrest Way, Newburn Riverside, Newcastle upon Tyne NE15 8NY	RX6	156159015	RMC	59413104	81	TS18	51.61	Male	00K	Hartburn	Stockton-on-Tees	82	9	69	7	54	6	83	9	55	6	93	10	98	10	97	10	90	9	87	9	50	5	96	10	80	8	80	8	68	7	82	9	Fairfield Pharmacy (Fairfield, Glenfield Rd, Stockton) - FE662	completed	-	-
Active	NHS 111 Call Centre (North East Ambulance Service)	Benicia House, Goldcrest Way, Newburn Riverside, Newcastle upon Tyne NE15 8NY	RX6	156153846	MOM	59411346	10	NE29	15.5	Female	99C	Collingwood	North Tyneside	26	3	20	2	15	2	19	2	15	2	64	7	96	10	94	10	89	9	79	8	57	6	41	5	21	3	18	2	18	2	25	3	LloydsPharmacy (Branch: 6225 - Battle Hill) - FD576	completed	-	-
Active	NHS 111 Call Centre (North East Ambulance Service)	Benicia House, Goldcrest Way, Newburn Riverside, Newcastle upon Tyne NE15 8NY	RX6	156160068	BMSB	59413344	5	NE28	11.75	Male	99C	Northumberland	North Tyneside	61	7	50	5	46	5	54	6	34	4	91	10	95	10	78	8	84	9	48	5	74	8	63	7	72	8	37	4	61	7	45	5	LloydsPharmacy (Branch: 6225 - Battle Hill) - FD576	completed	-	-
Active	NHS 111 Call Centre (North East Ambulance Service)	Benicia House, Goldcrest Way, Newburn Riverside, Newcastle upon Tyne NE15 8NY	RX6	156170895	SJW	59416458	24	NE5	2.32	Male	13T	Denton	Newcastle upon Tyne	41	5	37	4	33	4	28	3	26	3	66	7	57	6	89	9	93	10	58	6	46	5	52	6	34	4	22	3	43	5	26	3	LloydsPharmacy (Branch: 6841 - Chapel House) - FT002	completed	-	-
Active	NHS 111 Call Centre (North East Ambulance Service)	Benicia House, Goldcrest Way, Newburn Riverside, Newcastle upon Tyne NE15 8NY	RX6	156152607	MH	59410761	3	TS4	57.11	Female	00M	Ladgate	Middlesbrough	10	1	6	1	6	1	11	2	8	1	67	7	48	5	83	9	83	9	60	6	69	7	36	4	15	2	10	1	8	1	11	2	LloydsPharmacy (Branch: 7479 - Lloyds, Low Grange Health Village) - FDX31	completed	-	-
Active	NHS 111 Call Centre (North East Ambulance Service)	Benicia House, Goldcrest Way, Newburn Riverside, Newcastle upon Tyne NE15 8NY	RX6	156152967	SFK	59410863	25	TS3	57.02	Female	00M	Brambles & Thorntree	Middlesbrough	1	1	1	1	1	1	2	1	1	1	23	3	13	2	87	9	97	10	51	6	35	4	22	3	7	1	1	1	1	1	6	1	LloydsPharmacy (Branch: 7479 - Lloyds, Low Grange Health Village) - FDX31	completed	-	-
Active	NHS 111 Call Centre (North East Ambulance Service)	Benicia House, Goldcrest Way, Newburn Riverside, Newcastle upon Tyne NE15 8NY	RX6	156152991	RHS	59410875	79	TS11	60.96	Male	00M	Longbeck	Redcar and Cleveland	87	9	83	9	57	6	72	8	60	6	91	10	100	10	100	10	99	10	95	10	46	5	100	10	64	7	75	8	88	9	89	9	LloydsPharmacy (Branch: 7479 - Lloyds, Low Grange Health Village) - FDX31	completed	-	-
Active	NHS 111 Call Centre (North East Ambulance Service)	Benicia House, Goldcrest Way, Newburn Riverside, Newcastle upon Tyne NE15 8NY	RX6	156158604	EM	59412975	3	TS6	58.81	Female	00M	Normanby	Redcar and Cleveland	83	9	91	10	62	7	79	8	48	5	58	6	78	8	95	10	86	9	87	9	20	2	100	10	83	9	69	7	93	10	89	9	LloydsPharmacy (Branch: 7479 - Lloyds, Low Grange Health Village) - FDX31	completed	-	-
Active	NHS 111 Call Centre (North East Ambulance Service)	Benicia House, Goldcrest Way, Newburn Riverside, Newcastle upon Tyne NE15 8NY	RX6	156163425	WKM	59414307	28	TS3	56.08	Male	00M	Brambles & Thorntree	Middlesbrough	1	1	1	1	1	1	1	1	2	1	53	6	7	1	73	8	93	10	32	4	75	8	24	3	2	1	1	1	1	1	3	1	LloydsPharmacy (Branch: 7479 - Lloyds, Low Grange Health Village) - FDX31	completed	-	-
Active	NHS 111 Call Centre (North East Ambulance Service)	Benicia House, Goldcrest Way, Newburn Riverside, Newcastle upon Tyne NE15 8NY	RX6	156152601	DB	59410758	2	DL14	35.86	Female	00D	Evenwood	County Durham	43	5	39	4	25	3	58	6	18	2	78	8	71	8	100	10	97	10	94	10	41	5	77	8	70	7	45	5	47	5	42	5	LloydsPharmacy in Sainsburys (Branch: 5022 - Bishop Auckland) - FAL36	completed	-	-
Active	NHS 111 Call Centre (North East Ambulance Service)	Benicia House, Goldcrest Way, Newburn Riverside, Newcastle upon Tyne NE15 8NY	RX6	156156519	AS	59412330	10	DL14	35.4	Female	00D	West Auckland	County Durham	79	8	80	8	67	7	86	9	43	5	34	4	98	10	101	11	100	10	98	10	11	2	96	10	94	10	73	8	91	10	64	7	LloydsPharmacy in Sainsburys (Branch: 5022 - Bishop Auckland) - FAL36	completed	-	-
Active	NHS 111 Call Centre (North East Ambulance Service)	Benicia House, Goldcrest Way, Newburn Riverside, Newcastle upon Tyne NE15 8NY	RX6	156165861	DCG	59415129	2	DL1	52.11	Female	00C	Park East	Darlington	2	1	1	1	2	1	1	1	2	1	80	8	35	4	87	9	89	9	60	6	85	9	40	4	4	1	1	1	4	1	2	1	LloydsPharmacy in Sainsburys (Branch: 5069 - Darlington) - FGQ36	completed	-	-
Active	NHS 111 Call Centre (North East Ambulance Service)	Benicia House, Goldcrest Way, Newburn Riverside, Newcastle upon Tyne NE15 8NY	RX6	156152571	CLD	59410746	22	DH7	18.32	Female	00J	Esh and Witton Gilbert	County Durham	35	4	28	3	20	2	38	4	18	2	73	8	68	7	100	10	97	10	96	10	50	5	58	6	42	5	35	4	30	3	30	3	LloydsPharmacy in Sainsburys (Branch: 5077 - Durham) - FV167	completed	-	-
Active	NHS 111 Call Centre (North East Ambulance Service)	Benicia House, Goldcrest Way, Newburn Riverside, Newcastle upon Tyne NE15 8NY	RX6	156152976	OK	59410866	4	NE6	9.39	Female	13T	Byker	Newcastle upon Tyne	3	1	2	1	3	1	4	1	3	1	53	6	17	2	66	7	88	9	28	3	93	10	19	2	8	1	3	1	3	1	4	1	LloydsPharmacy in Sainsburys (Branch: 5113 - Heaton) - FRX90	completed	-	-
Active	NHS 111 Call Centre (North East Ambulance Service)	Benicia House, Goldcrest Way, Newburn Riverside, Newcastle upon Tyne NE15 8NY	RX6	156156210	VCN	59412237	23	SM1	413.53	Female	08T	Sutton Central	Sutton	47	5	55	6	57	6	82	9	62	7	62	7	7	1	14	2	13	2	26	3	95	10	23	3	76	8	81	9	49	5	66	7	LloydsPharmacy in Sainsburys (Branch: 5268 - Whitehouse Farm) - FM242	completed	-	-
Active	NHS 111 Call Centre (North East Ambulance Service)	Benicia House, Goldcrest Way, Newburn Riverside, Newcastle upon Tyne NE15 8NY	RX6	156167904	SME	59415768	55	DL3	50.2	Female	00C	Hummersknott	Darlington	93	10	80	8	84	9	98	10	67	7	67	7	73	8	99	10	100	10	82	9	25	3	100	10	97	10	94	10	99	10	65	7	Rowlands Pharmacy (Branch: 1243 - Cardinal Gardens) - FC821	completed	-	-
Active	NHS 111 Call Centre (North East Ambulance Service)	Benicia House, Goldcrest Way, Newburn Riverside, Newcastle upon Tyne NE15 8NY	RX6	156152886	PM	59410836	60	DH8	14.9	Male	00J	Consett North	County Durham	54	6	48	5	39	4	70	7	33	4	60	6	62	7	72	8	54	6	91	10	26	3	81	9	70	7	65	7	47	5	41	5	Station Road Pharmacy (Consett) - FRK79	completed	-	-
Active	NHS 111 Call Centre (North East Ambulance Service)	Benicia House, Goldcrest Way, Newburn Riverside, Newcastle upon Tyne NE15 8NY	RX6	156171333	CB	59416596	4	TS17	54.59	Male	00K	Mandale and Victoria	Stockton-on-Tees	35	4	26	3	24	3	49	5	15	2	52	6	72	8	93	10	96	10	65	7	24	3	73	8	69	7	33	4	31	4	25	3		rejected	-	-
Active	NHS 111 Call Centre (North East Ambulance Service)	Benicia House, Goldcrest Way, Newburn Riverside, Newcastle upon Tyne NE15 8NY	RX6	156171351	OD	59416605	6	SR7	29.7	Female	00D	Easington	County Durham	38	4	38	4	22	3	57	6	20	2	35	4	71	8	93	10	96	10	65	7	17	2	65	7	74	8	41	5	42	5	47	5		rejected	-	-
Active	NHS 111 Call Centre (North East Ambulance Service)	Benicia House, Goldcrest Way, Newburn Riverside, Newcastle upon Tyne NE15 8NY	RX6	156171576	GH	59416680	59	SR7	26.12	Female	00D	Murton	County Durham	52	6	49	5	28	3	41	5	36	4	83	9	84	9	101	11	100	10	97	10	50	5	72	8	53	6	30	3	45	5	52	6		rejected	-	-
Active	NHS 111 Call Centre (North East Ambulance Service)	Benicia House, Goldcrest Way, Newburn Riverside, Newcastle upon Tyne NE15 8NY	RX6	156182325	CH	59419524	35	SR7	26.45	Female	00D	Seaham	County Durham	89	9	90	9	81	9	80	8	42	5	70	7	84	9	100	10	100	10	88	9	31	4	85	9	73	8	81	9	91	10	56	6		rejected	-	-
Active	NHS 111 Call Centre (North East Ambulance Service)	Benicia House, Goldcrest Way, Newburn Riverside, Newcastle upon Tyne NE15 8NY	RX6	156185280	AAVT	59420406	5	TS18	51.61	Female	00K	Stockton Town Centre	Stockton-on-Tees	2	1	2	1	1	1	7	1	2	1	77	8	11	2	52	6	61	7	29	3	95	10	33	4	15	2	4	1	14	2	2	1		rejected	-	-
Active	NHS 111 Call Centre (North East Ambulance Service)	Benicia House, Goldcrest Way, Newburn Riverside, Newcastle upon Tyne NE15 8NY	RX6	156203295	WP	59425533	60	DL13	41.84	Female	00D	Weardale	County Durham	42	5	60	6	46	5	60	6	65	7	9	1	95	10	5	1	2	1	100	10	5	1	70	7	61	7	55	6	72	8	64	7		rejected	-	-
Active	NHS 111 Call Centre (North East Ambulance Service)	Benicia House, Goldcrest Way, Newburn Riverside, Newcastle upon Tyne NE15 8NY	RX6	156205611	GRA	59426244	58	NE39	6.24	Male	13T	Winlaton and High Spen	Gateshead	51	6	51	6	34	4	53	6	32	4	52	6	64	7	96	10	84	9	96	10	32	4	55	6	57	6	45	5	65	7	44	5		rejected	-	-
Active	NHS 111 Call Centre (North East Ambulance Service)	Benicia House, Goldcrest Way, Newburn Riverside, Newcastle upon Tyne NE15 8NY	RX6	156206859	MYH	59426613	40	TS26	44.54	Female	00K	Burn Valley	Hartlepool	84	9	85	9	64	7	95	10	37	4	90	9	75	8	89	9	94	10	57	6	44	5	100	10	97	10	87	9	90	9	78	8		rejected	-	-
Active	NHS 111 Call Centre (North East Ambulance Service)	Benicia House, Goldcrest Way, Newburn Riverside, Newcastle upon Tyne NE15 8NY	RX6	156218253	RJB	59429835	4	NE11	5.04	Female	13T	Dunston and Teams	Gateshead	20	2	17	2	16	2	15	2	8	1	75	8	59	6	65	7	63	7	52	6	97	10	31	4	16	2	15	2	22	3	18	2		rejected	-	-
Active	NHS 111 Call Centre (North East Ambulance Service)	Benicia House, Goldcrest Way, Newburn Riverside, Newcastle upon Tyne NE15 8NY	RX6	156227211	AJP	59432061	39	TS17	55.52	Male	00K	Ingleby Barwick West	Stockton-on-Tees	87	9	96	10	90	9	93	10	77	8	15	2	95	10	76	8	68	7	69	7	5	1	101	11	91	10	88	9	95	10	86	9		rejected	-	-
Active	NHS 111 Call Centre (North East Ambulance Service)	Benicia House, Goldcrest Way, Newburn Riverside, Newcastle upon Tyne NE15 8NY	RX6	156232551	KA	59433693	22	NE4	3.83	Female	13T	Elswick	Newcastle upon Tyne	18	2	14	2	16	2	20	2	15	2	50	5	18	2	72	8	76	8	46	5	88	9	19	2	29	3	14	2	25	3	11	2		rejected	-	-
Active	NHS 111 Call Centre (North East Ambulance Service)	Benicia House, Goldcrest Way, Newburn Riverside, Newcastle upon Tyne NE15 8NY	RX6	156238701	JKD	59435400	12	DH4	17.59	Female	00P	Shiney Row	Sunderland	32	4	33	4	27	3	34	4	14	2	67	7	33	4	71	8	78	8	44	5	35	4	71	8	40	4	28	3	29	3	29	3		rejected	-	-
Active	NHS 111 Call Centre (North East Ambulance Service)	Benicia House, Goldcrest Way, Newburn Riverside, Newcastle upon Tyne NE15 8NY	RX6	156239646	BJS	59435583	22	DH6	31.71	Female	00J	Coxhoe	County Durham	20	2	24	3	10	1	23	3	10	1	33	4	47	5	99	10	96	10	91	10	21	3	51	6	34	4	16	2	22	3	47	5		rejected	-	-
Active	NHS 111 Call Centre (North East Ambulance Service)	Benicia House, Goldcrest Way, Newburn Riverside, Newcastle upon Tyne NE15 8NY	RX6	156239676	NEL	59435601	9	TS4	57	Female	00M	Ladgate	Middlesbrough	10	1	6	1	6	1	11	2	8	1	67	7	48	5	83	9	83	9	60	6	69	7	36	4	15	2	10	1	8	1	11	2		rejected	-	-
Active	NHS 111 Call Centre (North East Ambulance Service)	Benicia House, Goldcrest Way, Newburn Riverside, Newcastle upon Tyne NE15 8NY	RX6	156247251	IHT	59437767	53	SR8	34.36	Male	00D	Peterlee East	County Durham	26	3	36	4	13	2	20	2	13	2	90	9	26	3	89	9	100	10	51	6	61	7	73	8	23	3	18	2	37	4	51	6		rejected	-	-
Active	NHS 111 Call Centre (North East Ambulance Service)	Benicia House, Goldcrest Way, Newburn Riverside, Newcastle upon Tyne NE15 8NY	RX6	156253362	AJE	59439237	17	NE23	17.5	Male	00L	Cramlington West	Northumberland	18	2	18	2	14	2	12	2	20	2	9	1	70	7	96	10	97	10	73	8	9	1	39	4	8	1	19	2	21	3	30	3		rejected	-	-
Active	NHS 111 Call Centre (North East Ambulance Service)	Benicia House, Goldcrest Way, Newburn Riverside, Newcastle upon Tyne NE15 8NY	RX6	156258174	KH	59440623	43	DL3	49.39	Male	00C	Pierremont	Darlington	19	2	16	2	13	2	36	4	18	2	96	10	8	1	41	5	32	4	54	6	79	8	72	8	34	4	37	4	16	2	26	3		rejected	-	-
Active	NHS 111 Call Centre (North East Ambulance Service)	Benicia House, Goldcrest Way, Newburn Riverside, Newcastle upon Tyne NE15 8NY	RX6	156268107	ERM	59443506	19	SR7	26.89	Male	00D	Deneside	County Durham	24	3	20	2	12	2	30	3	16	2	69	7	46	5	89	9	92	10	61	7	55	6	48	5	46	5	20	2	22	3	19	2		rejected	-	-
Active	NHS 111 Call Centre (North East Ambulance Service)	Benicia House, Goldcrest Way, Newburn Riverside, Newcastle upon Tyne NE15 8NY	RX6	156269736	DLT	59443887	5	NE5	2.64	Male	13T	Fenham	Newcastle upon Tyne	23	3	22	3	19	2	26	3	17	2	59	6	12	2	79	8	91	10	42	5	48	5	43	5	39	4	18	2	23	3	24	3		rejected	-	-
Active	NHS 111 Call Centre (North East Ambulance Service)	Benicia House, Goldcrest Way, Newburn Riverside, Newcastle upon Tyne NE15 8NY	RX6	156271209	BJH	59444262	7	DH7	17.39	Male	00J	Sacriston	County Durham	41	5	37	4	27	3	44	5	19	2	85	9	49	5	96	10	85	9	94	10	62	7	63	7	48	5	39	4	41	5	41	5		rejected	-	-
Active	NHS 111 Call Centre (North East Ambulance Service)	Benicia House, Goldcrest Way, Newburn Riverside, Newcastle upon Tyne NE15 8NY	RX6	156265125	DWC	59442621	74	TS5	55.17	Male	00M	Ayresome	Middlesbrough	66	7	59	6	60	6	76	8	41	5	62	7	55	6	67	7	97	10	23	3	32	4	69	7	86	9	62	7	71	8	50	5	LloydsPharmacy (Branch: 6449 - Lloyds, 89 Acklam Rd) - FLN77	completed	-	-
Active	NHS 111 Call Centre (North East Ambulance Service)	Benicia House, Goldcrest Way, Newburn Riverside, Newcastle upon Tyne NE15 8NY	RX6	156272412	EJ	59444616	4	TS1	53.71	Female	00M	Newport	Middlesbrough	4	1	7	1	9	1	2	1	6	1	55	6	2	1	12	2	12	2	25	3	99	10	19	2	1	1	9	1	6	1	13	2	Alrah & Singh Ltd (Pharmacy Express) - FTN67	completed	-	-
Active	NHS 111 Call Centre (North East Ambulance Service)	Benicia House, Goldcrest Way, Newburn Riverside, Newcastle upon Tyne NE15 8NY	RX6	156256977	BFC	59440236	11	DL16	31.53	Male	00D	Spennymoor	County Durham	59	6	52	6	37	4	66	7	39	4	63	7	72	8	99	10	93	10	95	10	32	4	71	8	81	9	50	5	55	6	59	6	Asda Pharmacy (Branch: 4987 - Spennymoor) - FE649	completed	-	-
Active	NHS 111 Call Centre (North East Ambulance Service)	Benicia House, Goldcrest Way, Newburn Riverside, Newcastle upon Tyne NE15 8NY	RX6	156181368	AT	59419260	24	DH9	10.16	Female	00J	Burnopfield and Dipton	County Durham	30	3	19	2	18	2	32	4	19	2	88	9	57	6	97	10	89	9	94	10	64	7	65	7	44	5	23	3	26	3	21	3	Asda Pharmacy (Branch: 4988 - Stanley) - FW299	completed	-	-
Active	NHS 111 Call Centre (North East Ambulance Service)	Benicia House, Goldcrest Way, Newburn Riverside, Newcastle upon Tyne NE15 8NY	RX6	156269058	JER	59443719	19	DL5	40.36	Female	00D	Aycliffe West	County Durham	31	4	34	4	21	3	27	3	9	1	83	9	62	7	96	10	97	10	72	8	60	6	60	6	25	3	29	3	50	5	26	3	Bewick Pharmacy (27 Bewick Crescent) - FFK86	completed	-	-
Active	NHS 111 Call Centre (North East Ambulance Service)	Benicia House, Goldcrest Way, Newburn Riverside, Newcastle upon Tyne NE15 8NY	RX6	156267795	PM	59443407	14	NE34	20.81	Male	00N	Whitburn and Marsden	South Tyneside	18	2	16	2	8	1	37	4	8	1	26	3	82	9	96	10	98	10	73	8	30	3	29	3	47	5	28	3	37	4	18	2	Cleadon Park Pharmacy - FP823	completed	-	-
Active	NHS 111 Call Centre (North East Ambulance Service)	Benicia House, Goldcrest Way, Newburn Riverside, Newcastle upon Tyne NE15 8NY	RX6	156178926	WH	59418495	69	NE30	18.61	Male	99C	Cullercoats	North Tyneside	82	9	66	7	60	6	75	8	60	6	82	9	100	10	86	9	94	10	52	6	43	5	84	9	75	8	69	7	81	9	56	6	D and C Fenwick Ltd (Farringdon Road) - FXJ21	completed	-	-
Active	NHS 111 Call Centre (North East Ambulance Service)	Benicia House, Goldcrest Way, Newburn Riverside, Newcastle upon Tyne NE15 8NY	RX6	156238806	SC	59435415	4	SR6	22.42	Male	00P	Fulwell	Sunderland	85	9	96	10	73	8	97	10	47	5	45	5	65	7	87	9	95	10	53	6	16	2	93	10	98	10	91	10	99	10	95	10	East Boldon Village Pharmacy Ltd - FE845	completed	-	-
Active	NHS 111 Call Centre (North East Ambulance Service)	Benicia House, Goldcrest Way, Newburn Riverside, Newcastle upon Tyne NE15 8NY	RX6	156172614	TRW	59416842	58	SR7	27.63	Female	00D	Deneside	County Durham	5	1	10	1	1	1	7	1	1	1	86	9	45	5	93	10	98	10	62	7	92	10	42	5	15	2	4	1	10	1	24	3	Eilbeck Deneside (The Avenue) - FEM40	completed	-	-
Active	NHS 111 Call Centre (North East Ambulance Service)	Benicia House, Goldcrest Way, Newburn Riverside, Newcastle upon Tyne NE15 8NY	RX6	156212838	AC	59428365	62	SR7	28.22	Female	00D	Dawdon	County Durham	49	5	42	5	31	4	42	5	33	4	97	10	68	7	81	9	93	10	44	5	81	9	74	8	68	7	24	3	45	5	54	6	Eilbeck Harbour (Seaham PCC) - FKG29	completed	-	-
Active	NHS 111 Call Centre (North East Ambulance Service)	Benicia House, Goldcrest Way, Newburn Riverside, Newcastle upon Tyne NE15 8NY	RX6	156178200	MPS	59418324	84	TS7	58.22	Female	00M	Ladgate	Middlesbrough	56	6	60	6	45	5	50	5	24	3	70	7	76	8	72	8	68	7	58	6	35	4	76	8	40	4	58	6	65	7	62	7	F I Maguire (Marton Pharmacy) - FYK43	completed	-	-
Active	NHS 111 Call Centre (North East Ambulance Service)	Benicia House, Goldcrest Way, Newburn Riverside, Newcastle upon Tyne NE15 8NY	RX6	156248385	EMB	59438094	14	NE30	17.8	Female	99C	Cullercoats	North Tyneside	89	9	87	9	68	7	77	8	53	6	85	9	99	10	87	9	90	9	57	6	45	5	85	9	75	8	73	8	95	10	92	10	Fairmans Pharmacy (Monkseaton) - FPV06	completed	-	-
Active	NHS 111 Call Centre (North East Ambulance Service)	Benicia House, Goldcrest Way, Newburn Riverside, Newcastle upon Tyne NE15 8NY	RX6	156209013	JR	59427189	6	EH42	124.25	Male	-	-	-	-	-	-	-	-	-	-	-	-	-	-	-	-	-	-	-	-	-	-	-	-	-	-	-	-	-	-	-	-	-	-	-	Farah Chemists Ltd T/A Leadgate Pharmacy (Leadgate) - FK668	completed	-	-
Active	NHS 111 Call Centre (North East Ambulance Service)	Benicia House, Goldcrest Way, Newburn Riverside, Newcastle upon Tyne NE15 8NY	RX6	156216384	JAS	59429286	47	SR7	26.46	Male	00D	Deneside	County Durham	24	3	20	2	12	2	30	3	16	2	69	7	46	5	89	9	92	10	61	7	55	6	48	5	46	5	20	2	22	3	19	2	J & J Pharmacy (West Grove Seaham) - FX542	completed	-	-
Active	NHS 111 Call Centre (North East Ambulance Service)	Benicia House, Goldcrest Way, Newburn Riverside, Newcastle upon Tyne NE15 8NY	RX6	156206145	GH	59426391	47	NE3	7.76	Male	13T	Parklands	Newcastle upon Tyne	54	6	42	5	47	5	67	7	40	4	94	10	95	10	21	3	15	2	46	5	88	9	58	6	54	6	77	8	59	6	30	3	J and J Whittaker (Chemists) Ltd - FXP48	completed	-	-
Active	NHS 111 Call Centre (North East Ambulance Service)	Benicia House, Goldcrest Way, Newburn Riverside, Newcastle upon Tyne NE15 8NY	RX6	156264384	SLM	59442408	22	NE25	16.92	Female	99C	Monkseaton South	North Tyneside	77	8	71	8	58	6	80	8	33	4	98	10	100	10	77	8	75	8	58	6	70	7	88	9	73	8	82	9	83	9	66	7	LloydsPharmacy in Sainsburys (Branch: 5269 - Whitley Bay) - FMT44	completed	-	-
Active	NHS 111 Call Centre (North East Ambulance Service)	Benicia House, Goldcrest Way, Newburn Riverside, Newcastle upon Tyne NE15 8NY	RX6	156192741	AF	59422632	53	NE38	15.52	Male	00P	Washington East	Sunderland	86	9	87	9	71	8	84	9	58	6	46	5	82	9	96	10	100	10	68	7	15	2	99	10	92	10	71	8	93	10	82	9	LloydsPharmacy (Branch: 6222 - The Galleries) - FXR97	completed	-	-
Active	NHS 111 Call Centre (North East Ambulance Service)	Benicia House, Goldcrest Way, Newburn Riverside, Newcastle upon Tyne NE15 8NY	RX6	156225270	BKT	59431476	4	NE38	15.44	Female	00P	Washington Central	Sunderland	61	7	65	7	41	5	77	8	28	3	75	8	55	6	90	9	99	10	54	6	33	4	89	9	89	9	62	7	74	8	68	7	LloydsPharmacy (Branch: 6222 - The Galleries) - FXR97	completed	-	-
Active	NHS 111 Call Centre (North East Ambulance Service)	Benicia House, Goldcrest Way, Newburn Riverside, Newcastle upon Tyne NE15 8NY	RX6	156210066	DC	59427471	74	NE5	3.03	Female	13T	Westerhope	Newcastle upon Tyne	83	9	83	9	66	7	68	7	52	6	69	7	84	9	94	10	96	10	69	7	29	3	91	10	73	8	60	6	97	10	82	9	LloydsPharmacy (Branch: 6841 - Chapel House) - FT002	completed	-	-
Active	NHS 111 Call Centre (North East Ambulance Service)	Benicia House, Goldcrest Way, Newburn Riverside, Newcastle upon Tyne NE15 8NY	RX6	156171543	JB	59416677	49	NE38	14.62	Female	00P	Washington Central	Sunderland	68	7	66	7	58	6	57	6	34	4	71	8	74	8	95	10	96	10	72	8	32	4	85	9	68	7	45	5	85	9	46	5	LloydsPharmacy (Branch: 6842 - Barmston) - FEF07	completed	-	-
Active	NHS 111 Call Centre (North East Ambulance Service)	Benicia House, Goldcrest Way, Newburn Riverside, Newcastle upon Tyne NE15 8NY	RX6	156191622	MSS	59422296	64	NE37	13.02	Male	00P	Washington West	Sunderland	70	7	77	8	63	7	71	8	38	4	31	4	67	7	97	10	101	11	72	8	11	2	94	10	82	9	57	6	70	7	87	9	LloydsPharmacy (Branch: 6849 - Concord) - FL427	completed	-	-
Active	NHS 111 Call Centre (North East Ambulance Service)	Benicia House, Goldcrest Way, Newburn Riverside, Newcastle upon Tyne NE15 8NY	RX6	156270729	DJH	59444097	7	TS7	58.71	Male	00M	Marton East	Middlesbrough	67	7	76	8	72	8	89	9	58	6	21	3	22	3	84	9	86	9	58	6	8	1	90	9	85	9	87	9	81	9	71	8	LloydsPharmacy (Branch: 7039 - lloyds, Midwifery Clinic, Coulby Newham) - FTA60	completed	-	-
Active	NHS 111 Call Centre (North East Ambulance Service)	Benicia House, Goldcrest Way, Newburn Riverside, Newcastle upon Tyne NE15 8NY	RX6	156171318	BF	59416590	6	TS25	47.13	Male	00K	Seaton	Hartlepool	6	1	5	1	4	1	5	1	4	1	49	5	47	5	91	10	88	9	72	8	27	3	60	6	8	1	5	1	6	1	8	1	Norchem Healthcare Ltd (Norchem, Seaton Carew) - FG416	completed	-	-
Active	NHS 111 Call Centre (North East Ambulance Service)	Benicia House, Goldcrest Way, Newburn Riverside, Newcastle upon Tyne NE15 8NY	RX6	156234246	SMD	59434218	28	NE10	11.41	Female	13T	Pelaw and Heworth	Gateshead	29	3	29	3	22	3	25	3	12	2	55	6	70	7	78	8	98	10	36	4	40	4	47	5	28	3	22	3	40	4	28	3	R Whitfield Ltd (Easington Lane) - FHP10	completed	-	-
Active	NHS 111 Call Centre (North East Ambulance Service)	Benicia House, Goldcrest Way, Newburn Riverside, Newcastle upon Tyne NE15 8NY	RX6	156225486	HDT	59431530	8	TS3	56.22	Male	00M	Berwick Hills & Pallister	Middlesbrough	3	1	2	1	4	1	5	1	6	1	63	7	4	1	78	8	85	9	46	5	78	8	29	3	8	1	4	1	2	1	10	1	The Crossfell Pharmacy (Crossfell, Berwick Hills Centre) - FT436	completed	-	-
Active	NHS 111 Call Centre (North East Ambulance Service)	Benicia House, Goldcrest Way, Newburn Riverside, Newcastle upon Tyne NE15 8NY	RX6	156228069	LJG	59432319	6	B69	274.79	Male	05L	Oldbury	Sandwell	27	3	24	3	21	3	28	3	23	3	44	5	55	6	31	4	38	4	18	2	65	7	22	3	26	3	31	4	32	4	19	2	Victoria Pharmacy Ltd (Victoria, Health Centre) - FL686	completed	-	-
Active	NHS 111 Call Centre (North East Ambulance Service)	Benicia House, Goldcrest Way, Newburn Riverside, Newcastle upon Tyne NE15 8NY	RX6	156173073	KDT	59416935	48	TS12	65	Female	00M	Skelton	Redcar and Cleveland	40	4	39	4	27	3	49	5	29	3	69	7	34	4	67	7	50	5	88	9	27	3	95	10	38	4	59	6	41	5	48	5	Well (Branch: 200113 - Brotton - High Street) - FKF10	completed	-	-
Active	NHS 111 Call Centre (North East Ambulance Service)	Benicia House, Goldcrest Way, Newburn Riverside, Newcastle upon Tyne NE15 8NY	RX6	156269244	JW	59443761	86	TS12	66.25	Female	00M	Brotton	Redcar and Cleveland	77	8	81	9	53	6	69	7	42	5	74	8	84	9	100	10	95	10	94	10	29	3	99	10	69	7	64	7	83	9	86	9	Well (Branch: 200113 - Brotton - High Street) - FKF10	completed	-	-
Active	NHS 111 Call Centre (North East Ambulance Service)	Benicia House, Goldcrest Way, Newburn Riverside, Newcastle upon Tyne NE15 8NY	RX6	156272127	MS	59444535	23	HU5	161.07	Female	03F	Avenue	Kingston upon Hull, City of	21	3	29	3	34	4	37	4	15	2	75	8	5	1	4	1	8	1	6	1	88	9	34	4	20	2	67	7	18	2	28	3	Well (Branch: 200419 - Durham - Gilesgate) - FHD04	completed	-	-
Active	NHS 111 Call Centre (North East Ambulance Service)	Benicia House, Goldcrest Way, Newburn Riverside, Newcastle upon Tyne NE15 8NY	RX6	156239364	AFM	59435526	17	AL1	369.11	Female	06N	Clarence	St Albans	97	10	95	10	85	9	100	10	99	10	70	7	78	8	61	7	82	9	25	3	33	4	80	8	101	11	99	10	98	10	99	10	WW Scott (Scott's Redcar) - FQE19	completed	-	-
Active	NHS 111 Call Centre (North East Ambulance Service)	Benicia House, Goldcrest Way, Newburn Riverside, Newcastle upon Tyne NE15 8NY	RX6	156261780	LMW	59441700	9	NE15	11.45	Female	00L	Ponteland West	Northumberland	51	6	83	9	87	9	63	7	72	8	1	1	100	10	14	2	6	1	97	10	1	1	75	8	45	5	83	9	87	9	68	7	Wylam Pharmacy - FWA97	completed	-	-
Active	NHS 111 Call Centre (North East Ambulance Service)	Benicia House, Goldcrest Way, Newburn Riverside, Newcastle upon Tyne NE15 8NY	RX6	156273111	SB	59444865	23	LU4	350.75	Female	06P	Leagrave	Luton	11	2	7	1	9	1	15	2	17	2	19	2	23	3	66	7	83	9	30	3	96	10	6	1	19	2	13	2	9	1	16	2		rejected	-	-
Active	NHS 111 Call Centre (North East Ambulance Service)	Benicia House, Goldcrest Way, Newburn Riverside, Newcastle upon Tyne NE15 8NY	RX6	156280212	OP	59446638	2	DH6	31.34	Male	00D	Trimdon and Thornley	County Durham	5	1	6	1	2	1	8	1	3	1	87	9	19	2	96	10	92	10	83	9	92	10	44	5	16	2	5	1	4	1	21	3		rejected	-	-
Active	NHS 111 Call Centre (North East Ambulance Service)	Benicia House, Goldcrest Way, Newburn Riverside, Newcastle upon Tyne NE15 8NY	RX6	156282276	GR	59447280	79	TS27	34.73	Female	00D	Blackhalls	County Durham	43	5	49	5	31	4	62	7	29	3	16	2	75	8	70	7	51	6	93	10	6	1	80	8	67	7	53	6	52	6	50	5		rejected	-	-
Active	NHS 111 Call Centre (North East Ambulance Service)	Benicia House, Goldcrest Way, Newburn Riverside, Newcastle upon Tyne NE15 8NY	RX6	156285564	JJI	59448342	7	TS17	55.94	Male	00K	Stainsby Hill	Stockton-on-Tees	10	1	8	1	5	1	8	1	7	1	53	6	59	6	98	10	98	10	79	8	42	5	42	5	7	1	11	2	10	1	17	2		rejected	-	-
Active	NHS 111 Call Centre (North East Ambulance Service)	Benicia House, Goldcrest Way, Newburn Riverside, Newcastle upon Tyne NE15 8NY	RX6	156287508	CT	59449092	23	SR2	22.2	Female	00P	St Michael's	Sunderland	22	3	26	3	26	3	38	4	10	1	54	6	7	1	36	4	38	4	27	3	73	8	25	3	28	3	52	6	40	4	11	2		rejected	-	-
Active	NHS 111 Call Centre (North East Ambulance Service)	Benicia House, Goldcrest Way, Newburn Riverside, Newcastle upon Tyne NE15 8NY	RX6	156293598	CB	59451081	19	DH8	14.89	Male	00J	Benfieldside	County Durham	46	5	31	4	28	3	50	5	31	4	90	9	85	9	92	10	78	8	93	10	53	6	83	9	42	5	57	6	29	3	45	5		rejected	-	-
Active	NHS 111 Call Centre (North East Ambulance Service)	Benicia House, Goldcrest Way, Newburn Riverside, Newcastle upon Tyne NE15 8NY	RX6	156299778	PF	59452953	59	NE42	9.71	Male	00L	Bywell	Northumberland	64	7	55	6	40	4	80	8	49	5	53	6	71	8	98	10	90	9	93	10	24	3	75	8	72	8	83	9	56	6	60	6		rejected	-	-
Active	NHS 111 Call Centre (North East Ambulance Service)	Benicia House, Goldcrest Way, Newburn Riverside, Newcastle upon Tyne NE15 8NY	RX6	156319074	DTR	59458731	29	SR2	23.86	Male	00P	Ryhope	Sunderland	33	4	26	3	25	3	41	5	12	2	74	8	57	6	77	8	78	8	53	6	55	6	53	6	42	5	40	4	36	4	16	2		rejected	-	-
Active	NHS 111 Call Centre (North East Ambulance Service)	Benicia House, Goldcrest Way, Newburn Riverside, Newcastle upon Tyne NE15 8NY	RX6	156328581	MB	59461449	80	M45	163.04	Male	00V	Pilkington Park	Bury	83	9	71	8	89	9	90	9	59	6	77	8	56	6	48	5	60	6	25	3	37	4	83	9	95	10	80	8	66	7	69	7		rejected	-	-
Active	NHS 111 Call Centre (North East Ambulance Service)	Benicia House, Goldcrest Way, Newburn Riverside, Newcastle upon Tyne NE15 8NY	RX6	156345087	TCH	59466012	25	DH7	17.82	Female	00J	Sacriston	County Durham	23	3	17	2	9	1	35	4	13	2	77	8	67	7	100	10	100	10	93	10	61	7	52	6	47	5	25	3	17	2	33	4		rejected	-	-
Active	NHS 111 Call Centre (North East Ambulance Service)	Benicia House, Goldcrest Way, Newburn Riverside, Newcastle upon Tyne NE15 8NY	RX6	156349269	LMJ	59467233	32	DH2	12.66	Female	00J	Pelton	County Durham	15	2	13	2	9	1	11	2	5	1	87	9	56	6	96	10	100	10	70	7	83	9	49	5	15	2	9	1	18	2	14	2		rejected	-	-
Active	NHS 111 Call Centre (North East Ambulance Service)	Benicia House, Goldcrest Way, Newburn Riverside, Newcastle upon Tyne NE15 8NY	RX6	156352512	GSK	59468160	45	TS3	55.64	Female	00M	Berwick Hills & Pallister	Middlesbrough	8	1	7	1	7	1	14	2	3	1	74	8	15	2	66	7	78	8	35	4	87	9	34	4	17	2	12	2	8	1	6	1		rejected	-	-
Active	NHS 111 Call Centre (North East Ambulance Service)	Benicia House, Goldcrest Way, Newburn Riverside, Newcastle upon Tyne NE15 8NY	RX6	156358242	ADCB	59469846	57	NE31	12.89	Male	00N	Hebburn South	South Tyneside	10	1	13	2	5	1	17	2	3	1	46	5	44	5	89	9	99	10	53	6	73	8	21	3	19	2	17	2	23	3	16	2		rejected	-	-
Active	NHS 111 Call Centre (North East Ambulance Service)	Benicia House, Goldcrest Way, Newburn Riverside, Newcastle upon Tyne NE15 8NY	RX6	156358731	AJD	59469984	4	DH5	25.05	Male	00P	Hetton	Sunderland	16	2	20	2	10	1	17	2	5	1	68	7	21	3	88	9	91	10	59	6	53	6	48	5	23	3	13	2	30	3	23	3		rejected	-	-
Active	NHS 111 Call Centre (North East Ambulance Service)	Benicia House, Goldcrest Way, Newburn Riverside, Newcastle upon Tyne NE15 8NY	RX6	156362181	LLS	59470800	23	TS6	58.84	Female	00M	Eston	Redcar and Cleveland	47	5	49	5	42	5	45	5	30	3	60	6	29	3	68	7	58	6	68	7	22	3	94	10	59	6	32	4	44	5	43	5		rejected	-	-
Active	NHS 111 Call Centre (North East Ambulance Service)	Benicia House, Goldcrest Way, Newburn Riverside, Newcastle upon Tyne NE15 8NY	RX6	156362421	NAP	59470863	33	DH5	24.65	Female	00P	Hetton	Sunderland	16	2	20	2	10	1	17	2	5	1	68	7	21	3	88	9	91	10	59	6	53	6	48	5	23	3	13	2	30	3	23	3		rejected	-	-
Active	NHS 111 Call Centre (North East Ambulance Service)	Benicia House, Goldcrest Way, Newburn Riverside, Newcastle upon Tyne NE15 8NY	RX6	156365817	FMB	59472021	26	NE38	13.96	Female	00P	Washington Central	Sunderland	44	5	39	4	38	4	62	7	19	2	71	8	27	3	89	9	94	10	59	6	39	4	70	7	78	8	46	5	31	4	49	5		rejected	-	-
Active	NHS 111 Call Centre (North East Ambulance Service)	Benicia House, Goldcrest Way, Newburn Riverside, Newcastle upon Tyne NE15 8NY	RX6	156284238	DAFM	59447949	19	TS1	53.77	Female	00M	Newport	Middlesbrough	6	1	10	1	19	2	3	1	7	1	50	5	2	1	13	2	13	2	20	2	97	10	17	2	1	1	10	1	7	1	3	1	Alrah & Singh Ltd (Pharmacy Express) - FTN67	completed	-	-
Active	NHS 111 Call Centre (North East Ambulance Service)	Benicia House, Goldcrest Way, Newburn Riverside, Newcastle upon Tyne NE15 8NY	RX6	156323499	CS	59460042	34	SR8	34.92	Male	00D	Peterlee East	County Durham	26	3	36	4	13	2	20	2	13	2	90	9	26	3	89	9	100	10	51	6	61	7	73	8	23	3	18	2	37	4	51	6	Asda Pharmacy (Branch: 4178 - Peterlee) - FDE75	completed	-	-
Active	NHS 111 Call Centre (North East Ambulance Service)	Benicia House, Goldcrest Way, Newburn Riverside, Newcastle upon Tyne NE15 8NY	RX6	156304629	GLB	59454456	31	DL14	34.77	Female	00D	Shildon and Dene Valley	County Durham	34	4	31	4	23	3	47	5	23	3	22	3	52	6	95	10	83	9	94	10	12	2	62	7	59	6	35	4	29	3	39	4	Asda Pharmacy (Branch: 4587 - Bishop Auckland) - FA415	completed	-	-
Active	NHS 111 Call Centre (North East Ambulance Service)	Benicia House, Goldcrest Way, Newburn Riverside, Newcastle upon Tyne NE15 8NY	RX6	156362106	JB	59470791	70	DL1	48.6	Female	00C	Whinfield	Darlington	81	9	73	8	63	7	86	9	57	6	70	7	59	6	96	10	98	10	73	8	26	3	99	10	92	10	74	8	60	6	85	9	Asda Pharmacy (Branch: 4950 - Asda (Darlington)) - FED61	completed	-	-
Active	NHS 111 Call Centre (North East Ambulance Service)	Benicia House, Goldcrest Way, Newburn Riverside, Newcastle upon Tyne NE15 8NY	RX6	156361596	ST	59470707	48	DH9	11.85	Male	00J	Annfield Plain	County Durham	9	1	5	1	6	1	9	1	9	1	60	6	24	3	98	10	94	10	85	9	47	5	46	5	6	1	14	2	5	1	9	1	Asda Pharmacy (Branch: 4988 - Stanley) - FW299	completed	-	-
Active	NHS 111 Call Centre (North East Ambulance Service)	Benicia House, Goldcrest Way, Newburn Riverside, Newcastle upon Tyne NE15 8NY	RX6	156361665	SF	59470719	40	DH9	12.38	Male	00J	Annfield Plain	County Durham	13	2	15	2	7	1	29	3	7	1	82	9	7	1	52	6	38	4	76	8	57	6	63	7	34	4	25	3	19	2	25	3	Asda Pharmacy (Branch: 4988 - Stanley) - FW299	completed	-	-
Active	NHS 111 Call Centre (North East Ambulance Service)	Benicia House, Goldcrest Way, Newburn Riverside, Newcastle upon Tyne NE15 8NY	RX6	156335172	RDK	59463309	25	TS23	48.73	Male	00K	Billingham East	Stockton-on-Tees	7	1	5	1	4	1	7	1	4	1	75	8	39	4	86	9	92	10	54	6	54	6	56	6	5	1	13	2	5	1	20	2	Asda Pharmacy (Branch: 4993 - Asda, Thornaby) - FFT72	completed	-	-
Active	NHS 111 Call Centre (North East Ambulance Service)	Benicia House, Goldcrest Way, Newburn Riverside, Newcastle upon Tyne NE15 8NY	RX6	156359847	SLM	59470329	33	TS8	57.45	Female	00M	Stainton & Thornton	Middlesbrough	28	3	28	3	21	3	28	3	13	2	25	3	68	7	96	10	98	10	71	8	16	2	50	5	32	4	24	3	37	4	33	4	Asda Pharmacy (Branch: 4993 - Asda, Thornaby) - FFT72	completed	-	-
Active	NHS 111 Call Centre (North East Ambulance Service)	Benicia House, Goldcrest Way, Newburn Riverside, Newcastle upon Tyne NE15 8NY	RX6	156274803	JG	59445300	47	DL3	48.4	Male	00C	Cockerton	Darlington	50	5	44	5	37	4	47	5	35	4	96	10	38	4	83	9	84	9	57	6	66	7	84	9	54	6	40	4	41	5	54	6	Asda Pharmacy (Portrack Lane) - FLL14	completed	-	-
Active	NHS 111 Call Centre (North East Ambulance Service)	Benicia House, Goldcrest Way, Newburn Riverside, Newcastle upon Tyne NE15 8NY	RX6	156360339	SK	59470473	30	TS23	48.62	Female	00K	Billingham East	Stockton-on-Tees	25	3	22	3	17	2	12	2	22	3	70	7	45	5	94	10	96	10	68	7	42	5	63	7	11	2	14	2	20	2	40	4	Billingham Health Limited - FF873	completed	-	-
Active	NHS 111 Call Centre (North East Ambulance Service)	Benicia House, Goldcrest Way, Newburn Riverside, Newcastle upon Tyne NE15 8NY	RX6	156314679	AH	59457561	69	DL15	28.74	Male	00D	Willington and Hunwick	County Durham	50	5	40	4	29	3	74	8	26	3	96	10	53	6	98	10	89	9	93	10	87	9	66	7	88	9	57	6	44	5	43	5	Britton and Robson Ltd - FFV56	completed	-	-
Active	NHS 111 Call Centre (North East Ambulance Service)	Benicia House, Goldcrest Way, Newburn Riverside, Newcastle upon Tyne NE15 8NY	RX6	156273369	CLD	59444934	37	TS5	54.84	Female	00M	Park	Middlesbrough	27	3	42	5	26	3	39	4	7	1	98	10	6	1	61	7	65	7	40	4	93	10	69	7	45	5	34	4	50	5	53	6	David Jarvis Ltd (D Jarvis, Eastbourne Rd) - FW575	completed	-	-
Active	NHS 111 Call Centre (North East Ambulance Service)	Benicia House, Goldcrest Way, Newburn Riverside, Newcastle upon Tyne NE15 8NY	RX6	156319005	KAHW	59458716	24	TS20	49.53	Male	00K	Norton North	Stockton-on-Tees	60	6	57	6	50	5	55	6	37	4	87	9	59	6	61	7	66	7	38	4	43	5	94	10	42	5	67	7	54	6	67	7	Davidson Pharmacy Ltd (Davidson's Billingham) - FMC31	completed	-	-
Active	NHS 111 Call Centre (North East Ambulance Service)	Benicia House, Goldcrest Way, Newburn Riverside, Newcastle upon Tyne NE15 8NY	RX6	156347919	SH	59466798	27	DL3	49.25	Male	00C	Pierremont	Darlington	19	2	16	2	13	2	36	4	18	2	96	10	8	1	41	5	32	4	54	6	79	8	72	8	34	4	37	4	16	2	26	3	Davidson Pharmacy Ltd (Davidson's Billingham) - FMC31	completed	-	-
Active	NHS 111 Call Centre (North East Ambulance Service)	Benicia House, Goldcrest Way, Newburn Riverside, Newcastle upon Tyne NE15 8NY	RX6	156320388	JH	59459142	60	G32	182.74	Male	-	-	-	-	-	-	-	-	-	-	-	-	-	-	-	-	-	-	-	-	-	-	-	-	-	-	-	-	-	-	-	-	-	-	-	Eaglescliffe Pharmacy (Eaglescliffe, Durham Lane) - FTF98	completed	-	-
Active	NHS 111 Call Centre (North East Ambulance Service)	Benicia House, Goldcrest Way, Newburn Riverside, Newcastle upon Tyne NE15 8NY	RX6	156320436	CH	59459157	4	NE26	18.73	Male	99C	Monkseaton North	North Tyneside	99	10	98	10	92	10	97	10	65	7	99	10	96	10	93	10	95	10	68	7	70	7	98	10	93	10	96	10	98	10	99	10	Fairmans Pharmacy (Monkseaton) - FPV06	completed	-	-
Active	NHS 111 Call Centre (North East Ambulance Service)	Benicia House, Goldcrest Way, Newburn Riverside, Newcastle upon Tyne NE15 8NY	RX6	156304263	LF	59454357	26	NE5	3.96	Male	13T	Woolsington	Newcastle upon Tyne	14	2	11	2	9	1	13	2	8	1	65	7	40	4	89	9	97	10	54	6	70	7	34	4	14	2	13	2	12	2	8	1	Fairmans Pharmacy (Newbiggin Hall) - FKA12	completed	-	-
Active	NHS 111 Call Centre (North East Ambulance Service)	Benicia House, Goldcrest Way, Newburn Riverside, Newcastle upon Tyne NE15 8NY	RX6	156278898	SG	59446305	42	DH4	19.01	Male	00P	Houghton	Sunderland	12	2	9	1	7	1	11	2	5	1	62	7	74	8	99	10	99	10	84	9	50	5	44	5	13	2	10	1	12	2	16	2	G Whitfield Ltd (Fencehouses) - FQQ83	completed	-	-
Active	NHS 111 Call Centre (North East Ambulance Service)	Benicia House, Goldcrest Way, Newburn Riverside, Newcastle upon Tyne NE15 8NY	RX6	156276441	AE	59445750	48	SR7	25.95	Female	00D	Seaham	County Durham	84	9	84	9	58	6	80	8	52	6	68	7	94	10	100	10	99	10	96	10	27	3	93	10	93	10	64	7	74	8	91	10	J & J Pharmacy (West Grove Seaham) - FX542	completed	-	-
Active	NHS 111 Call Centre (North East Ambulance Service)	Benicia House, Goldcrest Way, Newburn Riverside, Newcastle upon Tyne NE15 8NY	RX6	156281643	AJJ	59447058	24	SW18	403.59	Male	08X	Fairfield	Wandsworth	51	6	59	6	77	8	71	8	47	5	45	5	14	2	15	2	42	5	3	1	73	8	20	2	47	5	100	10	31	4	20	2	Leema Pharmacy - FF160	completed	-	-
Active	NHS 111 Call Centre (North East Ambulance Service)	Benicia House, Goldcrest Way, Newburn Riverside, Newcastle upon Tyne NE15 8NY	RX6	156340242	CRS	59464791	23	TS2	53.05	Male	00M	Central	Middlesbrough	1	1	1	1	1	1	2	1	1	1	44	5	11	2	50	5	65	7	22	3	88	9	16	2	3	1	3	1	3	1	1	1	LloydsPharmacy (Branch: 6248 - Lloyds, Ormesby) - FF308	completed	-	-
Active	NHS 111 Call Centre (North East Ambulance Service)	Benicia House, Goldcrest Way, Newburn Riverside, Newcastle upon Tyne NE15 8NY	RX6	156330978	AER	59462160	20	NE4	4.7	Female	13T	Elswick	Newcastle upon Tyne	5	1	2	1	6	1	13	2	5	1	28	3	12	2	80	8	90	9	45	5	80	8	11	2	24	3	7	1	6	1	1	1	LloydsPharmacy (Branch: 6829 - Beaconsfield Street) - FVK14	completed	-	-
Active	NHS 111 Call Centre (North East Ambulance Service)	Benicia House, Goldcrest Way, Newburn Riverside, Newcastle upon Tyne NE15 8NY	RX6	156294441	VAM	59451276	45	SR5	20.38	Female	00P	Southwick	Sunderland	3	1	3	1	3	1	5	1	1	1	74	8	21	3	61	7	82	9	24	3	81	9	36	4	16	2	2	1	4	1	5	1	LloydsPharmacy (Branch: 7034 - Southwick Health Centre) - FNL90	completed	-	-
Active	NHS 111 Call Centre (North East Ambulance Service)	Benicia House, Goldcrest Way, Newburn Riverside, Newcastle upon Tyne NE15 8NY	RX6	156284580	HMS	59448045	5	SR8	32.71	Female	00D	Peterlee West	County Durham	16	2	12	2	12	2	18	2	7	1	64	7	40	4	95	10	99	10	66	7	48	5	48	5	29	3	11	2	10	1	26	3	Lydon Pharmacy Group Ltd (Peterlee) - FCJ51	completed	-	-
Active	NHS 111 Call Centre (North East Ambulance Service)	Benicia House, Goldcrest Way, Newburn Riverside, Newcastle upon Tyne NE15 8NY	RX6	156293106	MGH	59450952	6	NE12	9.81	Male	99C	Longbenton	North Tyneside	20	2	13	2	13	2	15	2	11	2	76	8	68	7	90	9	96	10	57	6	81	9	38	4	19	2	13	2	11	2	22	3	M Whitfield Ltd (Gilesgate) - FTT54	completed	-	-
Active	NHS 111 Call Centre (North East Ambulance Service)	Benicia House, Goldcrest Way, Newburn Riverside, Newcastle upon Tyne NE15 8NY	RX6	156344931	JNT	59465940	35	NE32	14.51	Female	00N	Primrose	South Tyneside	7	1	7	1	2	1	16	2	3	1	42	5	63	7	82	9	96	10	42	5	82	9	17	2	18	2	14	2	13	2	9	1	Metro Pharmacy - FXN74	completed	-	-
Active	NHS 111 Call Centre (North East Ambulance Service)	Benicia House, Goldcrest Way, Newburn Riverside, Newcastle upon Tyne NE15 8NY	RX6	156332586	ATM	59462613	46	DL2	52.36	Male	00C	Sadberge & Middleton St George	Darlington	85	9	78	8	73	8	82	9	51	6	77	8	70	7	96	10	99	10	71	8	31	4	99	10	79	8	79	8	79	8	78	8	Middleton Pharmacy (Middleton St George) - FKV30	completed	-	-
Active	NHS 111 Call Centre (North East Ambulance Service)	Benicia House, Goldcrest Way, Newburn Riverside, Newcastle upon Tyne NE15 8NY	RX6	156297246	KMB	59452086	29	TS17	54.18	Female	00K	Mandale and Victoria	Stockton-on-Tees	27	3	19	2	22	3	31	4	12	2	82	9	38	4	86	9	86	9	62	7	72	8	49	5	39	4	24	3	30	3	5	1	Peter Milburn Pharmacy (Milburn, Thornaby) - FD778	completed	-	-
Active	NHS 111 Call Centre (North East Ambulance Service)	Benicia House, Goldcrest Way, Newburn Riverside, Newcastle upon Tyne NE15 8NY	RX6	156323847	OLW	59460126	4	TS19	49.01	Male	00K	Roseworth	Stockton-on-Tees	14	2	10	1	10	1	8	1	11	2	54	6	49	5	91	10	97	10	58	6	35	4	52	6	11	2	7	1	14	2	12	2	Pharmacy World Ltd (Pharmacy World, Roseworth, Stockton) - FF653	completed	-	-
Active	NHS 111 Call Centre (North East Ambulance Service)	Benicia House, Goldcrest Way, Newburn Riverside, Newcastle upon Tyne NE15 8NY	RX6	156312021	MF	59456703	58	NE12	12.35	Female	99C	Killingworth	North Tyneside	75	8	76	8	70	7	69	7	43	5	28	3	97	10	95	10	99	10	66	7	11	2	84	9	85	9	51	6	93	10	47	5	Progress Healthcare (NE) Limited (TA Mills Pharmacies) - FC015	completed	-	-
Active	NHS 111 Call Centre (North East Ambulance Service)	Benicia House, Goldcrest Way, Newburn Riverside, Newcastle upon Tyne NE15 8NY	RX6	156275649	ALWW	59445540	32	DL3	49.91	Male	00C	Northgate	Darlington	5	1	6	1	2	1	13	2	7	1	84	9	14	2	17	2	13	2	40	4	94	10	40	4	15	2	12	2	19	2	14	2	Rowlands Pharmacy (Branch: 1246 - Bondgate) - FF345	completed	-	-
Active	NHS 111 Call Centre (North East Ambulance Service)	Benicia House, Goldcrest Way, Newburn Riverside, Newcastle upon Tyne NE15 8NY	RX6	156319896	LJK	59458992	22	SR3	21.1	Female	00P	St Chad's	Sunderland	11	2	7	1	7	1	18	2	3	1	77	8	74	8	97	10	99	10	75	8	76	8	41	5	36	4	9	1	5	1	10	1	Snowdons Pharmacy - FMJ33	completed	-	-
Active	NHS 111 Call Centre (North East Ambulance Service)	Benicia House, Goldcrest Way, Newburn Riverside, Newcastle upon Tyne NE15 8NY	RX6	156296646	SJ	59451918	19	NE29	16.08	Female	99C	Collingwood	North Tyneside	18	2	10	1	14	2	25	3	9	1	51	6	73	8	80	8	83	9	52	6	50	5	34	4	35	4	18	2	11	2	11	2	Superdrug Pharmacy (Branch: 0750 - Northumberland Street) - FET99	completed	-	-
Active	NHS 111 Call Centre (North East Ambulance Service)	Benicia House, Goldcrest Way, Newburn Riverside, Newcastle upon Tyne NE15 8NY	RX6	156285816	AM	59448444	34	DH4	19.21	Male	00P	Shiney Row	Sunderland	29	3	30	3	22	3	27	3	16	2	53	6	36	4	81	9	82	9	57	6	27	3	66	7	27	3	28	3	27	3	41	5	TSC Dobbin Ltd - FC880	completed	-	-
Active	NHS 111 Call Centre (North East Ambulance Service)	Benicia House, Goldcrest Way, Newburn Riverside, Newcastle upon Tyne NE15 8NY	RX6	156299301	GLM	59452779	25	SR3	23.1	Female	00P	Silksworth	Sunderland	24	3	20	2	14	2	27	3	8	1	81	9	74	8	92	10	97	10	62	7	62	7	55	6	36	4	20	2	26	3	15	2	Tullochs Pharmacy - FNW79	completed	-	-
Active	NHS 111 Call Centre (North East Ambulance Service)	Benicia House, Goldcrest Way, Newburn Riverside, Newcastle upon Tyne NE15 8NY	RX6	156279126	CJAL	59446353	10	NE6	10.64	Male	13T	Walkergate	Newcastle upon Tyne	14	2	6	1	11	2	11	2	17	2	58	6	62	7	71	8	86	9	35	4	65	7	31	4	14	2	10	1	2	1	24	3	Walkergate Pharmacy - FKV74	completed	-	-
Active	NHS 111 Call Centre (North East Ambulance Service)	Benicia House, Goldcrest Way, Newburn Riverside, Newcastle upon Tyne NE15 8NY	RX6	156279618	EB	59446464	11	DH7	19.51	Female	00J	Esh and Witton Gilbert	County Durham	29	3	24	3	20	2	26	3	12	2	90	9	69	7	78	8	60	6	95	10	89	9	50	5	19	2	36	4	30	3	28	3	Well (Branch: 200111 - Langley Park - Front Street) - FDR43	completed	-	-
Active	NHS 111 Call Centre (North East Ambulance Service)	Benicia House, Goldcrest Way, Newburn Riverside, Newcastle upon Tyne NE15 8NY	RX6	156311160	SL	59456475	32	DH7	19.56	Female	00J	Esh and Witton Gilbert	County Durham	29	3	24	3	20	2	26	3	12	2	90	9	69	7	78	8	60	6	95	10	89	9	50	5	19	2	36	4	30	3	28	3	Well (Branch: 200111 - Langley Park - Front Street) - FDR43	completed	-	-
Active	NHS 111 Call Centre (North East Ambulance Service)	Benicia House, Goldcrest Way, Newburn Riverside, Newcastle upon Tyne NE15 8NY	RX6	156285546	MB	59448333	49	NE28	14.06	Female	99C	Howdon	North Tyneside	15	2	10	1	9	1	21	3	8	1	65	7	46	5	90	9	92	10	64	7	73	8	32	4	33	4	13	2	15	2	10	1	Well (Branch: 200120 - High Howdon - Windsor Drive) - FNK57	completed	-	-
Active	NHS 111 Call Centre (North East Ambulance Service)	Benicia House, Goldcrest Way, Newburn Riverside, Newcastle upon Tyne NE15 8NY	RX6	156334974	AJF	59463234	56	DL14	34.31	Female	00D	Bishop Auckland Town	County Durham	22	3	23	3	15	2	48	5	10	1	45	5	27	3	44	5	28	3	86	9	24	3	61	7	66	7	33	4	24	3	26	3	Well (Branch: 200413 - Bishop Auckland - Newgate Centre) - FXF69	completed	-	-
Active	NHS 111 Call Centre (North East Ambulance Service)	Benicia House, Goldcrest Way, Newburn Riverside, Newcastle upon Tyne NE15 8NY	RX6	156307380	SB	59455167	48	NE34	18.33	Female	00N	Whiteleas	South Tyneside	13	2	15	2	7	1	19	2	3	1	40	4	63	7	97	10	100	10	74	8	68	7	19	2	28	3	13	2	19	2	17	2	Whiteleas Pharmacy - FGR05	completed	-	-
Active	NHS 111 Call Centre (North East Ambulance Service)	Benicia House, Goldcrest Way, Newburn Riverside, Newcastle upon Tyne NE15 8NY	RX6	156366066	KCM	59472138	39	NE10	10.69	Female	13T	Windy Nook and Whitehills	Gateshead	11	2	11	2	10	1	7	1	7	1	19	2	54	6	97	10	100	10	74	8	25	3	26	3	10	1	6	1	16	2	13	2		rejected	-	-
Active	NHS 111 Call Centre (North East Ambulance Service)	Benicia House, Goldcrest Way, Newburn Riverside, Newcastle upon Tyne NE15 8NY	RX6	156420906	CMMH	59488614	57	TS25	46.57	Female	00K	Fens and Rossmere	Hartlepool	38	4	32	4	24	3	33	4	26	3	95	10	54	6	88	9	87	9	65	7	65	7	84	9	37	4	29	3	39	4	29	3		rejected	-	-
Active	NHS 111 Call Centre (North East Ambulance Service)	Benicia House, Goldcrest Way, Newburn Riverside, Newcastle upon Tyne NE15 8NY	RX6	156427203	CMR	59490501	37	SR6	22.32	Female	00P	Fulwell	Sunderland	85	9	96	10	73	8	97	10	47	5	45	5	65	7	87	9	95	10	53	6	16	2	93	10	98	10	91	10	99	10	95	10		rejected	-	-
Active	NHS 111 Call Centre (North East Ambulance Service)	Benicia House, Goldcrest Way, Newburn Riverside, Newcastle upon Tyne NE15 8NY	RX6	156431676	BNM	59491914	18	TS28	33.42	Female	00D	Wingate	County Durham	57	6	56	6	35	4	59	6	30	3	84	9	67	7	97	10	87	9	93	10	43	5	87	9	68	7	47	5	59	6	54	6		rejected	-	-
Active	NHS 111 Call Centre (North East Ambulance Service)	Benicia House, Goldcrest Way, Newburn Riverside, Newcastle upon Tyne NE15 8NY	RX6	156432417	WKR	59492133	70	DL1	48.84	Female	00C	Haughton & Springfield	Darlington	14	2	14	2	10	1	7	1	5	1	93	10	69	7	88	9	95	10	54	6	68	7	72	8	7	1	9	1	22	3	13	2		rejected	-	-
Active	NHS 111 Call Centre (North East Ambulance Service)	Benicia House, Goldcrest Way, Newburn Riverside, Newcastle upon Tyne NE15 8NY	RX6	156444642	AMSH	59494971	5	TS3	55.53	Female	00M	Brambles & Thorntree	Middlesbrough	3	1	3	1	2	1	6	1	6	1	74	8	2	1	65	7	88	9	26	3	90	9	33	4	9	1	5	1	5	1	5	1		rejected	-	-
Active	NHS 111 Call Centre (North East Ambulance Service)	Benicia House, Goldcrest Way, Newburn Riverside, Newcastle upon Tyne NE15 8NY	RX6	156456675	MJP	59497941	62	TS17	54.52	Male	00K	Mandale and Victoria	Stockton-on-Tees	35	4	26	3	24	3	49	5	15	2	52	6	72	8	93	10	96	10	65	7	24	3	73	8	69	7	33	4	31	4	25	3		rejected	-	-
Active	NHS 111 Call Centre (North East Ambulance Service)	Benicia House, Goldcrest Way, Newburn Riverside, Newcastle upon Tyne NE15 8NY	RX6	156460479	JM	59499024	3	TS1	53.56	Male	00M	Newport	Middlesbrough	1	1	1	1	2	1	2	1	4	1	62	7	3	1	23	3	27	3	17	2	95	10	23	3	1	1	6	1	1	1	10	1		rejected	-	-
Active	NHS 111 Call Centre (North East Ambulance Service)	Benicia House, Goldcrest Way, Newburn Riverside, Newcastle upon Tyne NE15 8NY	RX6	156464688	HMR	59500161	29	TS25	45.83	Female	00K	Manor House	Hartlepool	5	1	3	1	3	1	3	1	6	1	89	9	35	4	91	10	93	10	64	7	80	8	53	6	6	1	3	1	3	1	12	2		rejected	-	-
Active	NHS 111 Call Centre (North East Ambulance Service)	Benicia House, Goldcrest Way, Newburn Riverside, Newcastle upon Tyne NE15 8NY	RX6	156465117	MT	59500269	48	DH2	16.62	Female	00J	Chester-le-Street South	County Durham	42	5	36	4	30	3	58	6	27	3	24	3	81	9	96	10	89	9	89	9	11	2	68	7	66	7	48	5	44	5	34	4		rejected	-	-
Active	NHS 111 Call Centre (North East Ambulance Service)	Benicia House, Goldcrest Way, Newburn Riverside, Newcastle upon Tyne NE15 8NY	RX6	156463947	SLE	59499921	25	TS5	55.72	Female	00M	Acklam	Middlesbrough	73	8	71	8	58	6	80	8	41	5	87	9	51	6	80	8	96	10	40	4	43	5	95	10	82	9	73	8	61	7	86	9	LloydsPharmacy (Branch: 6449 - Lloyds, 89 Acklam Rd) - FLN77	completed	-	-
Active	NHS 111 Call Centre (North East Ambulance Service)	Benicia House, Goldcrest Way, Newburn Riverside, Newcastle upon Tyne NE15 8NY	RX6	156462105	NS	59499534	57	SR7	27.2	Male	00D	Deneside	County Durham	2	1	2	1	1	1	2	1	2	1	57	6	31	4	94	10	93	10	74	8	94	10	21	3	5	1	1	1	2	1	16	2	Asda Pharmacy (Branch: 4279 - Seaham) - FQ606	completed	-	-
Active	NHS 111 Call Centre (North East Ambulance Service)	Benicia House, Goldcrest Way, Newburn Riverside, Newcastle upon Tyne NE15 8NY	RX6	156461976	SJB	59499492	25	NE38	16.07	Female	00P	Washington East	Sunderland	66	7	70	7	64	7	65	7	49	5	12	2	89	9	99	10	99	10	85	9	4	1	93	10	75	8	52	6	73	8	48	5	Asda Pharmacy (Branch: 4692 - Washington) - FMP96	completed	-	-
Active	NHS 111 Call Centre (North East Ambulance Service)	Benicia House, Goldcrest Way, Newburn Riverside, Newcastle upon Tyne NE15 8NY	RX6	156460881	KR	59499156	30	DH9	11.08	Female	00J	Burnopfield and Dipton	County Durham	30	3	19	2	18	2	32	4	19	2	88	9	57	6	97	10	89	9	94	10	64	7	65	7	44	5	23	3	26	3	21	3	Asda Pharmacy (Branch: 4988 - Stanley) - FW299	completed	-	-
Active	NHS 111 Call Centre (North East Ambulance Service)	Benicia House, Goldcrest Way, Newburn Riverside, Newcastle upon Tyne NE15 8NY	RX6	156424185	VHM	59489448	29	TS17	57.65	Female	00K	Ingleby Barwick West	Stockton-on-Tees	88	9	98	10	87	9	91	10	70	7	14	2	100	10	100	10	100	10	89	9	4	1	100	10	91	10	85	9	98	10	98	10	Asda Pharmacy (Branch: 4993 - Asda, Thornaby) - FFT72	completed	-	-
Active	NHS 111 Call Centre (North East Ambulance Service)	Benicia House, Goldcrest Way, Newburn Riverside, Newcastle upon Tyne NE15 8NY	RX6	156466026	SO	59500539	23	DH2	15.94	Female	00J	Chester-le-Street South	County Durham	90	9	92	10	68	7	88	9	56	6	63	7	97	10	100	10	100	10	94	10	24	3	95	10	98	10	73	8	91	10	93	10	Centrechem (Pelton) - FE898	completed	-	-
Active	NHS 111 Call Centre (North East Ambulance Service)	Benicia House, Goldcrest Way, Newburn Riverside, Newcastle upon Tyne NE15 8NY	RX6	156410919	MJ	59485542	44	NE34	20.69	Male	00N	Harton	South Tyneside	30	3	25	3	19	2	45	5	14	2	39	4	63	7	98	10	100	10	75	8	37	4	34	4	64	7	31	4	43	5	19	2	Cleadon Park Pharmacy - FP823	completed	-	-
Active	NHS 111 Call Centre (North East Ambulance Service)	Benicia House, Goldcrest Way, Newburn Riverside, Newcastle upon Tyne NE15 8NY	RX6	156462807	ZWA	59499690	8	TS19	48.42	Male	00K	Hardwick and Salters Lane	Stockton-on-Tees	10	1	8	1	10	1	7	1	5	1	84	9	14	2	97	10	94	10	84	9	77	8	49	5	4	1	15	2	12	2	3	1	Davidson Pharmacy Ltd (Davidson's Billingham) - FMC31	completed	-	-
Active	NHS 111 Call Centre (North East Ambulance Service)	Benicia House, Goldcrest Way, Newburn Riverside, Newcastle upon Tyne NE15 8NY	RX6	156420240	JB	59488413	35	SR7	28.12	Female	00D	Dawdon	County Durham	49	5	42	5	31	4	42	5	33	4	97	10	68	7	81	9	93	10	44	5	81	9	74	8	68	7	24	3	45	5	54	6	Eilbeck Deneside (The Avenue) - FEM40	completed	-	-
Active	NHS 111 Call Centre (North East Ambulance Service)	Benicia House, Goldcrest Way, Newburn Riverside, Newcastle upon Tyne NE15 8NY	RX6	156390753	LEF	59479575	16	SR7	25.44	Female	00D	Seaham	County Durham	84	9	84	9	58	6	80	8	52	6	68	7	94	10	100	10	99	10	96	10	27	3	93	10	93	10	64	7	74	8	91	10	J & J Pharmacy (West Grove Seaham) - FX542	completed	-	-
Active	NHS 111 Call Centre (North East Ambulance Service)	Benicia House, Goldcrest Way, Newburn Riverside, Newcastle upon Tyne NE15 8NY	RX6	156366168	PJP	59472165	37	NE12	11.64	Male	99C	Killingworth	North Tyneside	24	3	25	3	22	3	11	2	17	2	37	4	74	8	52	6	54	6	38	4	27	3	44	5	4	1	30	3	23	3	29	3	LloydsPharmacy (Branch: 6092 - Forest Hall) - FAF11	completed	-	-
Active	NHS 111 Call Centre (North East Ambulance Service)	Benicia House, Goldcrest Way, Newburn Riverside, Newcastle upon Tyne NE15 8NY	RX6	156367515	JLT	59472474	25	NE31	12.34	Female	00N	Hebburn North	South Tyneside	34	4	30	3	24	3	55	6	15	2	66	7	37	4	74	8	87	9	39	4	57	6	42	5	52	6	54	6	41	5	17	2	LloydsPharmacy (Branch: 6197 - Hebburn) - FJH08	completed	-	-
Active	NHS 111 Call Centre (North East Ambulance Service)	Benicia House, Goldcrest Way, Newburn Riverside, Newcastle upon Tyne NE15 8NY	RX6	156365913	LS	59472060	11	NE22	19.67	Female	00L	Bedlington East	Northumberland	16	2	10	1	10	1	14	2	16	2	46	5	49	5	97	10	89	9	90	9	36	4	42	5	9	1	24	3	7	1	26	3	LloydsPharmacy (Branch: 6220 - Bedlington) - FRP40	completed	-	-
Active	NHS 111 Call Centre (North East Ambulance Service)	Benicia House, Goldcrest Way, Newburn Riverside, Newcastle upon Tyne NE15 8NY	RX6	156453621	JMS	59497251	2	TS7	58.02	Female	00M	Ormesby	Redcar and Cleveland	6	1	4	1	4	1	7	1	7	1	89	9	9	1	95	10	97	10	70	7	61	7	71	8	10	1	7	1	2	1	15	2	LloydsPharmacy (Branch: 6248 - Lloyds, Ormesby) - FF308	completed	-	-
Active	NHS 111 Call Centre (North East Ambulance Service)	Benicia House, Goldcrest Way, Newburn Riverside, Newcastle upon Tyne NE15 8NY	RX6	156436563	SP	59493123	16	NE4	4.57	Male	13T	Wingrove	Newcastle upon Tyne	22	3	22	3	25	3	22	3	9	1	43	5	40	4	38	4	36	4	34	4	80	8	17	2	8	1	59	6	23	3	3	1	LloydsPharmacy (Branch: 6829 - Beaconsfield Street) - FVK14	completed	-	-
Active	NHS 111 Call Centre (North East Ambulance Service)	Benicia House, Goldcrest Way, Newburn Riverside, Newcastle upon Tyne NE15 8NY	RX6	156448236	SP	59496021	16	NE4	4.57	Male	13T	Wingrove	Newcastle upon Tyne	22	3	22	3	25	3	22	3	9	1	43	5	40	4	38	4	36	4	34	4	80	8	17	2	8	1	59	6	23	3	3	1	LloydsPharmacy (Branch: 6829 - Beaconsfield Street) - FVK14	completed	-	-
Active	NHS 111 Call Centre (North East Ambulance Service)	Benicia House, Goldcrest Way, Newburn Riverside, Newcastle upon Tyne NE15 8NY	RX6	156465762	JC	59500458	36	SR2	22.58	Female	00P	St Michael's	Sunderland	84	9	82	9	53	6	93	10	53	6	95	10	77	8	92	10	90	9	73	8	61	7	90	9	97	10	83	9	87	9	85	9	LloydsPharmacy (Branch: 6838 - Sea Road) - FCH62	completed	-	-
Active	NHS 111 Call Centre (North East Ambulance Service)	Benicia House, Goldcrest Way, Newburn Riverside, Newcastle upon Tyne NE15 8NY	RX6	156366072	ES	59472141	6	TS25	45.35	Male	00K	Manor House	Hartlepool	8	1	6	1	4	1	5	1	9	1	78	8	36	4	97	10	97	10	79	8	65	7	49	5	9	1	3	1	6	1	12	2	LloydsPharmacy (Branch: 7000 - Lloyds, Wynyard Road) - FXH17	completed	-	-
Active	NHS 111 Call Centre (North East Ambulance Service)	Benicia House, Goldcrest Way, Newburn Riverside, Newcastle upon Tyne NE15 8NY	RX6	156454356	MAR	59497443	70	TS7	59.29	Female	00M	Marton East	Middlesbrough	72	8	76	8	60	6	69	7	42	5	34	4	81	9	94	10	100	10	62	7	13	2	85	9	66	7	68	7	63	7	84	9	LloydsPharmacy (Branch: 7039 - lloyds, Midwifery Clinic, Coulby Newham) - FTA60	completed	-	-
Active	NHS 111 Call Centre (North East Ambulance Service)	Benicia House, Goldcrest Way, Newburn Riverside, Newcastle upon Tyne NE15 8NY	RX6	156390795	JMMJ	59479587	18	TS19	49.91	Male	00K	Roseworth	Stockton-on-Tees	46	5	50	5	28	3	48	5	19	2	93	10	59	6	83	9	95	10	44	5	57	6	87	9	41	5	53	6	46	5	61	7	LloydsPharmacy in Sainsburys (Branch: 5268 - Whitehouse Farm) - FM242	completed	-	-
Active	NHS 111 Call Centre (North East Ambulance Service)	Benicia House, Goldcrest Way, Newburn Riverside, Newcastle upon Tyne NE15 8NY	RX6	156378312	JLBS	59475435	15	SR8	31.42	Male	00D	Easington	County Durham	18	2	20	2	7	1	17	2	11	2	83	9	44	5	92	10	86	9	77	8	63	7	58	6	21	3	14	2	14	2	64	7	Lydon Pharmacy Group Ltd (Peterlee) - FCJ51	completed	-	-
Active	NHS 111 Call Centre (North East Ambulance Service)	Benicia House, Goldcrest Way, Newburn Riverside, Newcastle upon Tyne NE15 8NY	RX6	156428547	SB	59490948	27	AB10	241.48	Male	-	-	-	-	-	-	-	-	-	-	-	-	-	-	-	-	-	-	-	-	-	-	-	-	-	-	-	-	-	-	-	-	-	-	-	McCarthys Pharmacy - FWD87	completed	-	-
Active	NHS 111 Call Centre (North East Ambulance Service)	Benicia House, Goldcrest Way, Newburn Riverside, Newcastle upon Tyne NE15 8NY	RX6	156411462	JAR	59485689	48	NE2	7.32	Male	13T	North Jesmond	Newcastle upon Tyne	99	10	100	10	99	10	101	11	86	9	82	9	62	7	79	8	80	8	54	6	44	5	82	9	101	11	100	10	100	10	97	10	Medicentre Chemists - FNK82	completed	-	-
Active	NHS 111 Call Centre (North East Ambulance Service)	Benicia House, Goldcrest Way, Newburn Riverside, Newcastle upon Tyne NE15 8NY	RX6	156441681	CJH	59494287	32	LS9	131.22	Male	03G	Burmantofts and Richmond Hill	Leeds	9	1	13	2	16	2	7	1	5	1	39	4	11	2	13	2	22	3	8	1	74	8	17	2	4	1	13	2	16	2	4	1	Norton Glebe Pharmacy (Norton Glebe, Stockton) - FV447	completed	-	-
Active	NHS 111 Call Centre (North East Ambulance Service)	Benicia House, Goldcrest Way, Newburn Riverside, Newcastle upon Tyne NE15 8NY	RX6	156429012	MWW	59491068	55	TS25	45.94	Female	00K	Foggy Furze	Hartlepool	68	7	70	7	43	5	70	7	42	5	91	10	55	6	90	9	93	10	61	7	46	5	99	10	85	9	54	6	75	8	68	7	P. S. Pendergood Ltd (Clayfields, Oxford Road) - FE348	completed	-	-
Active	NHS 111 Call Centre (North East Ambulance Service)	Benicia House, Goldcrest Way, Newburn Riverside, Newcastle upon Tyne NE15 8NY	RX6	156368316	KJS	59472711	62	NE21	2.23	Male	13T	Winlaton and High Spen	Gateshead	72	8	68	7	47	5	64	7	39	4	88	9	97	10	96	10	88	9	89	9	65	7	64	7	72	8	53	6	68	7	71	8	R W Wilson - FJE40	completed	-	-
Active	NHS 111 Call Centre (North East Ambulance Service)	Benicia House, Goldcrest Way, Newburn Riverside, Newcastle upon Tyne NE15 8NY	RX6	156405825	LSR	59484039	10	DL1	48.65	Female	00C	North Road	Darlington	24	3	25	3	18	2	29	3	14	2	100	10	16	2	51	6	45	5	50	5	96	10	81	9	32	4	27	3	38	4	25	3	Rowlands Pharmacy (Branch: 1595 - 99 North Road) - FMH46	completed	-	-
Active	NHS 111 Call Centre (North East Ambulance Service)	Benicia House, Goldcrest Way, Newburn Riverside, Newcastle upon Tyne NE15 8NY	RX6	156402594	AZ	59483139	29	TS18	51.74	Female	00K	Parkfield and Oxbridge	Stockton-on-Tees	48	5	46	5	36	4	71	8	34	4	78	8	21	3	69	7	74	8	44	5	34	4	96	10	63	7	74	8	47	5	68	7	S E Gill Chemist Ltd (Cleadon Village Pharmacy) - FHJ56	completed	-	-
Active	NHS 111 Call Centre (North East Ambulance Service)	Benicia House, Goldcrest Way, Newburn Riverside, Newcastle upon Tyne NE15 8NY	RX6	156427050	IDS	59490456	69	NE27	15.2	Male	99C	Valley	North Tyneside	31	4	26	3	20	2	23	3	21	3	69	7	59	6	92	10	98	10	61	7	55	6	47	5	21	3	25	3	16	2	40	4	Seaton Pharmacy (Shiremoor) - FAH39	completed	-	-
Active	NHS 111 Call Centre (North East Ambulance Service)	Benicia House, Goldcrest Way, Newburn Riverside, Newcastle upon Tyne NE15 8NY	RX6	156405264	LM	59483856	21	NE6	10.67	Female	13T	Walker	Newcastle upon Tyne	12	2	9	1	15	2	9	1	6	1	53	6	23	3	58	6	59	6	41	5	58	6	31	4	12	2	8	1	5	1	14	2	St.Anthonys Pharmacy - FE802	completed	-	-
Active	NHS 111 Call Centre (North East Ambulance Service)	Benicia House, Goldcrest Way, Newburn Riverside, Newcastle upon Tyne NE15 8NY	RX6	156381801	RAS	59476551	29	NE16	3.98	Male	13T	Whickham North	Gateshead	92	10	98	10	85	9	91	10	64	7	28	3	100	10	100	10	98	10	92	10	11	2	84	9	98	10	78	8	97	10	98	10	Superdrug Pharmacy (Branch: 0285 - Chester le Street) - FDD30	completed	-	-
Active	NHS 111 Call Centre (North East Ambulance Service)	Benicia House, Goldcrest Way, Newburn Riverside, Newcastle upon Tyne NE15 8NY	RX6	156422106	NDV	59488959	45	DL16	29.55	Male	00D	Spennymoor	County Durham	79	8	82	9	54	6	71	8	44	5	70	7	92	10	100	10	98	10	90	9	29	3	92	10	76	8	61	7	67	7	90	9	Well (Branch: 200438 - Spennymoor - St Andrews Medical Practice) - FGN07	completed	-	-
Active	NHS 111 Call Centre (North East Ambulance Service)	Benicia House, Goldcrest Way, Newburn Riverside, Newcastle upon Tyne NE15 8NY	RX6	156460665	JMN	59499093	24	TS15	57.46	Male	00K	Yarm	Stockton-on-Tees	91	10	82	9	76	8	87	9	57	6	77	8	96	10	100	10	99	10	89	9	32	4	100	10	80	8	89	9	77	8	71	8	Whitworth Chemists Limited (Leven Park, Whitworth, Yarm) - FPJ74	completed	-	-
Active	NHS 111 Call Centre (North East Ambulance Service)	Benicia House, Goldcrest Way, Newburn Riverside, Newcastle upon Tyne NE15 8NY	RX6	156467499	MA	59501058	48	TS18	52.21	Male	00K	Parkfield and Oxbridge	Stockton-on-Tees	8	1	7	1	10	1	11	2	5	1	70	7	7	1	39	4	44	5	24	3	75	8	36	4	7	1	17	2	4	1	9	1		rejected	-	-
Active	NHS 111 Call Centre (North East Ambulance Service)	Benicia House, Goldcrest Way, Newburn Riverside, Newcastle upon Tyne NE15 8NY	RX6	156468303	NT	59501328	31	NE38	15.44	Female	00P	Washington Central	Sunderland	61	7	65	7	41	5	77	8	28	3	75	8	55	6	90	9	99	10	54	6	33	4	89	9	89	9	62	7	74	8	68	7		rejected	-	-
Active	NHS 111 Call Centre (North East Ambulance Service)	Benicia House, Goldcrest Way, Newburn Riverside, Newcastle upon Tyne NE15 8NY	RX6	156468378	GJD	59501352	71	NE47	37.5	Female	00L	Haydon and Hadrian	Northumberland	57	6	61	7	57	6	56	6	63	7	42	5	96	10	12	2	5	1	100	10	20	2	68	7	53	6	56	6	64	7	54	6		rejected	-	-
Active	NHS 111 Call Centre (North East Ambulance Service)	Benicia House, Goldcrest Way, Newburn Riverside, Newcastle upon Tyne NE15 8NY	RX6	156470085	OK	59501745	46	NE34	19.8	Female	00N	Harton	South Tyneside	27	3	26	3	16	2	39	4	9	1	76	8	42	5	94	10	100	10	62	7	79	8	39	4	59	6	24	3	44	5	15	2		rejected	-	-
Active	NHS 111 Call Centre (North East Ambulance Service)	Benicia House, Goldcrest Way, Newburn Riverside, Newcastle upon Tyne NE15 8NY	RX6	156477249	KAC	59503626	43	TS10	58.38	Male	00M	West Dyke	Redcar and Cleveland	63	7	65	7	56	6	64	7	35	4	98	10	26	3	86	9	91	10	55	6	62	7	100	10	53	6	72	8	61	7	75	8		rejected	-	-
Active	NHS 111 Call Centre (North East Ambulance Service)	Benicia House, Goldcrest Way, Newburn Riverside, Newcastle upon Tyne NE15 8NY	RX6	156479694	JFT	59504145	23	DH4	16.29	Female	00P	Washington East	Sunderland	81	9	72	8	67	7	81	9	46	5	60	6	86	9	99	10	98	10	83	9	23	3	92	10	85	9	72	8	76	8	53	6		rejected	-	-
Active	NHS 111 Call Centre (North East Ambulance Service)	Benicia House, Goldcrest Way, Newburn Riverside, Newcastle upon Tyne NE15 8NY	RX6	156496422	SJGB	59509083	7	NE63	24.58	Female	00L	Haydon	Northumberland	27	3	19	2	11	2	30	3	21	3	94	10	70	7	95	10	93	10	75	8	95	10	55	6	22	3	41	5	20	2	34	4		rejected	-	-
Active	NHS 111 Call Centre (North East Ambulance Service)	Benicia House, Goldcrest Way, Newburn Riverside, Newcastle upon Tyne NE15 8NY	RX6	156501423	FWS	59510517	2	SR7	27.15	Female	00D	Seaham	County Durham	40	4	37	4	23	3	44	5	23	3	67	7	64	7	88	9	92	10	59	6	42	5	59	6	63	7	29	3	33	4	45	5		rejected	-	-
Active	NHS 111 Call Centre (North East Ambulance Service)	Benicia House, Goldcrest Way, Newburn Riverside, Newcastle upon Tyne NE15 8NY	RX6	156503901	MBG	59511285	32	TS5	53.49	Female	00M	Newport	Middlesbrough	10	1	6	1	10	1	9	1	6	1	60	6	52	6	45	5	55	6	24	3	58	6	36	4	7	1	14	2	5	1	11	2		rejected	-	-
Active	NHS 111 Call Centre (North East Ambulance Service)	Benicia House, Goldcrest Way, Newburn Riverside, Newcastle upon Tyne NE15 8NY	RX6	156505275	ZPD	59511720	32	S9	174	Female	03N	Darnall	Sheffield	10	1	9	1	18	2	1	1	29	3	24	3	60	6	14	2	14	2	22	3	91	10	8	1	1	1	2	1	14	2	5	1		rejected	-	-
Active	NHS 111 Call Centre (North East Ambulance Service)	Benicia House, Goldcrest Way, Newburn Riverside, Newcastle upon Tyne NE15 8NY	RX6	156511464	VJW	59513835	63	SR5	19.08	Female	00P	Redhill	Sunderland	11	2	9	1	5	1	12	2	5	1	66	7	58	6	96	10	100	10	68	7	64	7	38	4	29	3	5	1	11	2	10	1		rejected	-	-
Active	NHS 111 Call Centre (North East Ambulance Service)	Benicia House, Goldcrest Way, Newburn Riverside, Newcastle upon Tyne NE15 8NY	RX6	156519633	MAJ	59516136	36	TS6	57.77	Male	00M	Teesville	Redcar and Cleveland	4	1	2	1	2	1	4	1	3	1	65	7	24	3	94	10	97	10	67	7	43	5	55	6	7	1	4	1	3	1	12	2		rejected	-	-
Active	NHS 111 Call Centre (North East Ambulance Service)	Benicia House, Goldcrest Way, Newburn Riverside, Newcastle upon Tyne NE15 8NY	RX6	156519975	GM	59516244	31	DH5	23.66	Female	00P	Hetton	Sunderland	4	1	4	1	2	1	3	1	3	1	35	4	52	6	99	10	100	10	85	9	35	4	33	4	4	1	4	1	8	1	10	1		rejected	-	-
Active	NHS 111 Call Centre (North East Ambulance Service)	Benicia House, Goldcrest Way, Newburn Riverside, Newcastle upon Tyne NE15 8NY	RX6	156520077	AJK	59516277	3	TS17	53.37	Male	00K	Mandale and Victoria	Stockton-on-Tees	12	2	7	1	9	1	19	2	12	2	83	9	12	2	64	7	68	7	43	5	99	10	37	4	37	4	10	1	4	1	8	1		rejected	-	-
Active	NHS 111 Call Centre (North East Ambulance Service)	Benicia House, Goldcrest Way, Newburn Riverside, Newcastle upon Tyne NE15 8NY	RX6	156520320	LAG	59516373	40	DL15	29.53	Female	00D	Willington and Hunwick	County Durham	6	1	3	1	2	1	17	2	5	1	42	5	58	6	100	10	98	10	90	9	45	5	30	3	38	4	8	1	3	1	12	2		rejected	-	-
Active	NHS 111 Call Centre (North East Ambulance Service)	Benicia House, Goldcrest Way, Newburn Riverside, Newcastle upon Tyne NE15 8NY	RX6	156521286	NL	59516709	27	NE34	17.17	Female	00N	Biddick and All Saints	South Tyneside	5	1	3	1	3	1	5	1	6	1	22	3	76	8	87	9	100	10	47	5	63	7	11	2	6	1	6	1	4	1	10	1		rejected	-	-
Active	NHS 111 Call Centre (North East Ambulance Service)	Benicia House, Goldcrest Way, Newburn Riverside, Newcastle upon Tyne NE15 8NY	RX6	156525762	JM	59518059	45	NE23	16.75	Male	00L	Cramlington North	Northumberland	97	10	100	10	91	10	95	10	72	8	42	5	101	11	100	10	101	11	88	9	14	2	98	10	98	10	88	9	100	10	95	10		rejected	-	-
Active	NHS 111 Call Centre (North East Ambulance Service)	Benicia House, Goldcrest Way, Newburn Riverside, Newcastle upon Tyne NE15 8NY	RX6	156526017	KJH	59518149	22	TS25	45.84	Female	00K	Foggy Furze	Hartlepool	7	1	5	1	4	1	11	2	4	1	77	8	45	5	75	8	86	9	41	5	51	6	62	7	12	2	11	2	6	1	9	1		rejected	-	-
Active	NHS 111 Call Centre (North East Ambulance Service)	Benicia House, Goldcrest Way, Newburn Riverside, Newcastle upon Tyne NE15 8NY	RX6	156526539	LW	59518281	50	TS12	66.01	Male	00M	Skelton	Redcar and Cleveland	11	2	6	1	5	1	17	2	6	1	96	10	57	6	94	10	87	9	82	9	72	8	77	8	16	2	19	2	9	1	13	2		rejected	-	-
Active	NHS 111 Call Centre (North East Ambulance Service)	Benicia House, Goldcrest Way, Newburn Riverside, Newcastle upon Tyne NE15 8NY	RX6	156526650	SN	59518320	60	TS3	57.2	Female	00M	Park End & Beckfield	Middlesbrough	2	1	1	1	2	1	2	1	5	1	69	7	7	1	77	8	83	9	48	5	91	10	29	3	9	1	1	1	1	1	4	1		rejected	-	-
Active	NHS 111 Call Centre (North East Ambulance Service)	Benicia House, Goldcrest Way, Newburn Riverside, Newcastle upon Tyne NE15 8NY	RX6	156527799	RKK	59518629	45	SR1	23.11	Female	00P	Hendon	Sunderland	1	1	1	1	1	1	1	1	1	1	46	5	37	4	95	10	99	10	67	7	57	6	27	3	5	1	1	1	2	1	1	1		rejected	-	-
Active	NHS 111 Call Centre (North East Ambulance Service)	Benicia House, Goldcrest Way, Newburn Riverside, Newcastle upon Tyne NE15 8NY	RX6	156528615	JDB	59518914	20	TS5	55.49	Male	00M	Kader	Middlesbrough	66	7	59	6	60	6	76	8	41	5	62	7	55	6	67	7	97	10	23	3	32	4	69	7	86	9	62	7	71	8	50	5		rejected	-	-
Active	NHS 111 Call Centre (North East Ambulance Service)	Benicia House, Goldcrest Way, Newburn Riverside, Newcastle upon Tyne NE15 8NY	RX6	156536295	MB	59521128	2	NE24	20.96	Female	00L	Wensleydale	Northumberland	50	5	50	5	40	4	41	5	31	4	45	5	65	7	92	10	85	9	78	8	22	3	66	7	30	3	55	6	53	6	48	5		rejected	-	-
Active	NHS 111 Call Centre (North East Ambulance Service)	Benicia House, Goldcrest Way, Newburn Riverside, Newcastle upon Tyne NE15 8NY	RX6	156477810	ORW	59503761	2	DL5	38.63	Male	00D	Aycliffe North and Middridge	County Durham	82	9	77	8	71	8	81	9	53	6	38	4	89	9	100	10	101	11	90	9	12	2	100	10	74	8	82	9	71	8	82	9	A R McConnell Ltd (T/A The Village Pharmacy) - FPL65	completed	-	-
Active	NHS 111 Call Centre (North East Ambulance Service)	Benicia House, Goldcrest Way, Newburn Riverside, Newcastle upon Tyne NE15 8NY	RX6	156474294	LL	59502858	55	SR8	34.65	Female	00D	Peterlee East	County Durham	26	3	36	4	13	2	20	2	13	2	90	9	26	3	89	9	100	10	51	6	61	7	73	8	23	3	18	2	37	4	51	6	Asda Pharmacy (Branch: 4178 - Peterlee) - FDE75	completed	-	-
Active	NHS 111 Call Centre (North East Ambulance Service)	Benicia House, Goldcrest Way, Newburn Riverside, Newcastle upon Tyne NE15 8NY	RX6	156478407	ELP	59503848	35	SR8	33.93	Female	00D	Peterlee East	County Durham	4	1	5	1	2	1	5	1	2	1	66	7	15	2	91	10	100	10	56	6	62	7	39	4	7	1	6	1	4	1	18	2	Asda Pharmacy (Branch: 4178 - Peterlee) - FDE75	completed	-	-
Active	NHS 111 Call Centre (North East Ambulance Service)	Benicia House, Goldcrest Way, Newburn Riverside, Newcastle upon Tyne NE15 8NY	RX6	156528567	CKP	59518896	34	SR7	26.82	Male	00D	Deneside	County Durham	24	3	20	2	12	2	30	3	16	2	69	7	46	5	89	9	92	10	61	7	55	6	48	5	46	5	20	2	22	3	19	2	Asda Pharmacy (Branch: 4279 - Seaham) - FQ606	completed	-	-
Active	NHS 111 Call Centre (North East Ambulance Service)	Benicia House, Goldcrest Way, Newburn Riverside, Newcastle upon Tyne NE15 8NY	RX6	156467553	NAH	59501079	5	DL14	35.95	Female	00D	Woodhouse Close	County Durham	24	3	19	2	16	2	35	4	10	1	75	8	36	4	80	8	66	7	83	9	59	6	51	6	40	4	29	3	18	2	25	3	Asda Pharmacy (Branch: 4587 - Bishop Auckland) - FA415	completed	-	-
Active	NHS 111 Call Centre (North East Ambulance Service)	Benicia House, Goldcrest Way, Newburn Riverside, Newcastle upon Tyne NE15 8NY	RX6	156495954	RJE	59508936	36	DL14	34.65	Female	00D	Coundon	County Durham	9	1	13	2	6	1	13	2	6	1	14	2	24	3	69	7	52	6	90	9	12	2	41	5	16	2	11	2	16	2	29	3	Asda Pharmacy (Branch: 4587 - Bishop Auckland) - FA415	completed	-	-
Active	NHS 111 Call Centre (North East Ambulance Service)	Benicia House, Goldcrest Way, Newburn Riverside, Newcastle upon Tyne NE15 8NY	RX6	156529116	RE	59519073	26	NE31	12.15	Female	00N	Hebburn North	South Tyneside	72	8	71	8	55	6	70	7	34	4	75	8	89	9	87	9	95	10	52	6	44	5	68	7	69	7	66	7	78	8	64	7	Asda Pharmacy (Branch: 4639) - FW190	completed	-	-
Active	NHS 111 Call Centre (North East Ambulance Service)	Benicia House, Goldcrest Way, Newburn Riverside, Newcastle upon Tyne NE15 8NY	RX6	156531837	EMB	59519916	40	DH4	17.12	Female	00P	Shiney Row	Sunderland	81	9	72	8	67	7	81	9	46	5	60	6	86	9	99	10	98	10	83	9	23	3	92	10	85	9	72	8	76	8	53	6	Asda Pharmacy (Branch: 4692 - Washington) - FMP96	completed	-	-
Active	NHS 111 Call Centre (North East Ambulance Service)	Benicia House, Goldcrest Way, Newburn Riverside, Newcastle upon Tyne NE15 8NY	RX6	156497976	JJMA	59509512	20	NE22	-	Male	-	-	-	-	-	-	-	-	-	-	-	-	-	-	-	-	-	-	-	-	-	-	-	-	-	-	-	-	-	-	-	-	-	-	-	Asda Pharmacy (Branch: 4955 - Blyth) - FNC48	completed	-	-
Active	NHS 111 Call Centre (North East Ambulance Service)	Benicia House, Goldcrest Way, Newburn Riverside, Newcastle upon Tyne NE15 8NY	RX6	156527997	RB	59518686	41	DL15	28.89	Male	00D	Willington and Hunwick	County Durham	36	4	30	3	20	2	64	7	29	3	28	3	52	6	100	10	97	10	91	10	13	2	68	7	83	9	46	5	24	3	47	5	Asda Pharmacy (Branch: 4987 - Spennymoor) - FE649	completed	-	-
Active	NHS 111 Call Centre (North East Ambulance Service)	Benicia House, Goldcrest Way, Newburn Riverside, Newcastle upon Tyne NE15 8NY	RX6	156500685	DR	59510292	57	DH9	12.02	Male	00J	Annfield Plain	County Durham	16	2	11	2	9	1	22	3	9	1	88	9	33	4	99	10	93	10	94	10	85	9	49	5	37	4	13	2	26	3	7	1	Asda Pharmacy (Branch: 4988 - Stanley) - FW299	completed	-	-
Active	NHS 111 Call Centre (North East Ambulance Service)	Benicia House, Goldcrest Way, Newburn Riverside, Newcastle upon Tyne NE15 8NY	RX6	156531780	CRH	59519889	3	DH9	12.2	Male	00J	Craghead and South Moor	County Durham	18	2	19	2	13	2	18	2	13	2	60	6	35	4	39	4	26	3	74	8	37	4	57	6	17	2	19	2	18	2	29	3	Asda Pharmacy (Branch: 4988 - Stanley) - FW299	completed	-	-
Active	NHS 111 Call Centre (North East Ambulance Service)	Benicia House, Goldcrest Way, Newburn Riverside, Newcastle upon Tyne NE15 8NY	RX6	156467001	GR	59500899	46	TS17	57.09	Male	00K	Ingleby Barwick West	Stockton-on-Tees	85	9	88	9	87	9	84	9	50	5	25	3	99	10	98	10	100	10	76	8	8	1	100	10	84	9	78	8	90	9	89	9	Asda Pharmacy (Branch: 4993 - Asda, Thornaby) - FFT72	completed	-	-
Active	NHS 111 Call Centre (North East Ambulance Service)	Benicia House, Goldcrest Way, Newburn Riverside, Newcastle upon Tyne NE15 8NY	RX6	156467940	RGC	59501184	56	TS8	58.01	Male	00M	Stainton & Thornton	Middlesbrough	40	4	61	7	39	4	71	8	24	3	40	4	5	1	72	8	62	7	70	7	16	2	79	8	88	9	53	6	73	8	73	8	Asda Pharmacy (Branch: 4993 - Asda, Thornaby) - FFT72	completed	-	-
Active	NHS 111 Call Centre (North East Ambulance Service)	Benicia House, Goldcrest Way, Newburn Riverside, Newcastle upon Tyne NE15 8NY	RX6	156479667	MRA	59504133	69	TS8	58.35	Male	00M	Stainton & Thornton	Middlesbrough	40	4	61	7	39	4	71	8	24	3	40	4	5	1	72	8	62	7	70	7	16	2	79	8	88	9	53	6	73	8	73	8	Asda Pharmacy (Branch: 4993 - Asda, Thornaby) - FFT72	completed	-	-
Active	NHS 111 Call Centre (North East Ambulance Service)	Benicia House, Goldcrest Way, Newburn Riverside, Newcastle upon Tyne NE15 8NY	RX6	156480693	TG	59504394	45	TS5	56.69	Female	00M	Trimdon	Middlesbrough	59	6	59	6	59	6	66	7	37	4	28	3	63	7	71	8	78	8	42	5	12	2	73	8	76	8	53	6	66	7	43	5	Asda Pharmacy (Branch: 4993 - Asda, Thornaby) - FFT72	completed	-	-
Active	NHS 111 Call Centre (North East Ambulance Service)	Benicia House, Goldcrest Way, Newburn Riverside, Newcastle upon Tyne NE15 8NY	RX6	156485517	JEA	59505804	6	TS17	55.7	Male	00K	Ingleby Barwick East	Stockton-on-Tees	83	9	83	9	96	10	89	9	27	3	54	6	84	9	84	9	72	8	81	9	18	2	98	10	78	8	95	10	86	9	38	4	Asda Pharmacy (Branch: 4993 - Asda, Thornaby) - FFT72	completed	-	-
Active	NHS 111 Call Centre (North East Ambulance Service)	Benicia House, Goldcrest Way, Newburn Riverside, Newcastle upon Tyne NE15 8NY	RX6	156489828	MGK	59507100	3	TS17	54.9	Female	00K	Village	Stockton-on-Tees	31	4	29	3	15	2	37	4	18	2	69	7	54	6	88	9	92	10	58	6	44	5	59	6	50	5	27	3	50	5	22	3	Asda Pharmacy (Branch: 4993 - Asda, Thornaby) - FFT72	completed	-	-
Active	NHS 111 Call Centre (North East Ambulance Service)	Benicia House, Goldcrest Way, Newburn Riverside, Newcastle upon Tyne NE15 8NY	RX6	156509250	SJE	59513166	55	TS22	43.71	Female	00K	Northern Parishes	Stockton-on-Tees	79	8	100	10	96	10	93	10	86	9	2	1	101	11	100	10	100	10	91	10	1	1	101	11	87	9	94	10	97	10	100	10	Billingham Health Limited - FF873	completed	-	-
Active	NHS 111 Call Centre (North East Ambulance Service)	Benicia House, Goldcrest Way, Newburn Riverside, Newcastle upon Tyne NE15 8NY	RX6	156509559	DG	59513247	3	NE24	21.69	Male	00L	Wensleydale	Northumberland	35	4	34	4	20	2	47	5	13	2	77	8	68	7	78	8	60	6	93	10	65	7	48	5	45	5	47	5	53	6	31	4	Blyth HealthCare Pharmacy - FLW99	completed	-	-
Active	NHS 111 Call Centre (North East Ambulance Service)	Benicia House, Goldcrest Way, Newburn Riverside, Newcastle upon Tyne NE15 8NY	RX6	156479472	CJB	59504073	2	DL15	28.94	Male	00D	Willington and Hunwick	County Durham	36	4	30	3	20	2	64	7	29	3	28	3	52	6	100	10	97	10	91	10	13	2	68	7	83	9	46	5	24	3	47	5	Britton and Robson Ltd - FFV56	completed	-	-
Active	NHS 111 Call Centre (North East Ambulance Service)	Benicia House, Goldcrest Way, Newburn Riverside, Newcastle upon Tyne NE15 8NY	RX6	156467442	JLT	59501043	38	TS10	58.71	Male	00M	Kirkleatham	Redcar and Cleveland	2	1	1	1	1	1	8	1	1	1	30	3	34	4	89	9	93	10	59	6	19	2	52	6	19	2	4	1	3	1	4	1	Clevechem Ltd (Clevechem, Redcar) - FRQ88	completed	-	-
Active	NHS 111 Call Centre (North East Ambulance Service)	Benicia House, Goldcrest Way, Newburn Riverside, Newcastle upon Tyne NE15 8NY	RX6	156526035	SW	59518155	24	TS10	57.55	Male	00M	Newcomen	Redcar and Cleveland	39	4	28	3	27	3	32	4	28	3	95	10	69	7	85	9	87	9	59	6	60	6	89	9	44	5	23	3	43	5	23	3	Clevechem Ltd (Clevechem, Redcar) - FRQ88	completed	-	-
Active	NHS 111 Call Centre (North East Ambulance Service)	Benicia House, Goldcrest Way, Newburn Riverside, Newcastle upon Tyne NE15 8NY	RX6	156536211	LSB	59521098	26	DL3	48.53	Male	00C	Cockerton	Darlington	15	2	9	1	7	1	18	2	8	1	83	9	57	6	88	9	82	9	72	8	57	6	63	7	35	4	9	1	13	2	15	2	Cockerton Pharmacy - FWQ54	completed	-	-
Active	NHS 111 Call Centre (North East Ambulance Service)	Benicia House, Goldcrest Way, Newburn Riverside, Newcastle upon Tyne NE15 8NY	RX6	156467958	AJW	59501190	5	NE3	6.46	Female	13T	West Gosforth	Newcastle upon Tyne	96	10	87	9	91	10	100	10	62	7	83	9	87	9	77	8	74	8	61	7	40	4	91	10	98	10	99	10	90	9	70	7	Douglas Pharmacy Limited (Mary Cronin Management) - FJW83	completed	-	-
Active	NHS 111 Call Centre (North East Ambulance Service)	Benicia House, Goldcrest Way, Newburn Riverside, Newcastle upon Tyne NE15 8NY	RX6	156472215	CJC	59502327	56	SR3	22.93	Female	00P	Doxford	Sunderland	39	4	40	4	28	3	51	6	14	2	25	3	96	10	98	10	100	10	76	8	11	2	73	8	79	8	31	4	61	7	18	2	E Chaston Ltd (Silksworth Terrace) - FKV18	completed	-	-
Active	NHS 111 Call Centre (North East Ambulance Service)	Benicia House, Goldcrest Way, Newburn Riverside, Newcastle upon Tyne NE15 8NY	RX6	156501204	KCH	59510433	37	TS21	51.39	Female	00K	Western Parishes	Stockton-on-Tees	68	7	79	8	73	8	80	8	74	8	10	1	65	7	50	5	50	5	40	4	3	1	97	10	87	9	68	7	82	9	75	8	Eaglescliffe Pharmacy (Eaglescliffe, Durham Lane) - FTF98	completed	-	-
Active	NHS 111 Call Centre (North East Ambulance Service)	Benicia House, Goldcrest Way, Newburn Riverside, Newcastle upon Tyne NE15 8NY	RX6	156512550	SEM	59514183	2	NE13	7.65	Female	13T	Castle	Newcastle upon Tyne	40	4	42	5	38	4	40	4	17	2	22	3	95	10	70	7	58	6	75	8	16	2	46	5	43	5	37	4	47	5	36	4	Fairmans Pharmacy (Newbiggin Hall) - FKA12	completed	-	-
Active	NHS 111 Call Centre (North East Ambulance Service)	Benicia House, Goldcrest Way, Newburn Riverside, Newcastle upon Tyne NE15 8NY	RX6	156509010	FB	59513073	45	NE4	3.95	Female	13T	Wingrove	Newcastle upon Tyne	31	4	29	3	30	3	25	3	23	3	64	7	30	3	54	6	57	6	38	4	99	10	23	3	17	2	36	4	48	5	15	2	Farah Chemist (Adelaide Terrace) - FHV54	completed	-	-
Active	NHS 111 Call Centre (North East Ambulance Service)	Benicia House, Goldcrest Way, Newburn Riverside, Newcastle upon Tyne NE15 8NY	RX6	156529770	JW	59519265	82	NE4	4.94	Female	13T	Westgate	Newcastle upon Tyne	1	1	2	1	1	1	2	1	1	1	43	5	12	2	73	8	90	9	34	4	91	10	15	2	2	1	5	1	7	1	1	1	Medicine Line Ltd (Benwell Pharmacy) - FWA81	referred	-	-
Active	NHS 111 Call Centre (North East Ambulance Service)	Benicia House, Goldcrest Way, Newburn Riverside, Newcastle upon Tyne NE15 8NY	RX6	156467868	DP	59501163	74	DH4	19.56	Female	00P	Houghton	Sunderland	12	2	9	1	7	1	11	2	5	1	62	7	74	8	99	10	99	10	84	9	50	5	44	5	13	2	10	1	12	2	16	2	G Whitfield Ltd (Fencehouses) - FQQ83	completed	-	-
Active	NHS 111 Call Centre (North East Ambulance Service)	Benicia House, Goldcrest Way, Newburn Riverside, Newcastle upon Tyne NE15 8NY	RX6	156473799	EAM	59502726	52	DH4	17.69	Female	00P	Shiney Row	Sunderland	68	7	74	8	51	6	76	8	44	5	30	3	81	9	100	10	100	10	84	9	11	2	90	9	80	8	66	7	84	9	71	8	G Whitfield Ltd (Fencehouses) - FQQ83	completed	-	-
Active	NHS 111 Call Centre (North East Ambulance Service)	Benicia House, Goldcrest Way, Newburn Riverside, Newcastle upon Tyne NE15 8NY	RX6	156483912	HDJL	59505291	12	DH5	23.22	Male	00P	Hetton	Sunderland	25	3	30	3	10	1	31	4	13	2	59	6	55	6	92	10	100	10	57	6	30	3	69	7	34	4	27	3	31	4	40	4	G Whitfield Ltd (Front St Hetton) - FJP49	completed	-	-
Active	NHS 111 Call Centre (North East Ambulance Service)	Benicia House, Goldcrest Way, Newburn Riverside, Newcastle upon Tyne NE15 8NY	RX6	156470472	SS	59501820	2	DH9	12.67	Male	00J	Craghead and South Moor	County Durham	24	3	20	2	14	2	20	2	18	2	76	8	42	5	81	9	62	7	98	10	53	6	58	6	22	3	19	2	24	3	28	3	LloydsPharmacy (Branch: 6129 - Stanley) - FRR32	completed	-	-
Active	NHS 111 Call Centre (North East Ambulance Service)	Benicia House, Goldcrest Way, Newburn Riverside, Newcastle upon Tyne NE15 8NY	RX6	156517083	EMLP	59515467	14	TS14	63.73	Female	00M	Guisborough	Redcar and Cleveland	7	1	8	1	6	1	9	1	4	1	88	9	5	1	94	10	85	9	88	9	56	6	76	8	7	1	14	2	10	1	7	1	LloydsPharmacy (Branch: 6248 - Lloyds, Ormesby) - FF308	completed	-	-
Active	NHS 111 Call Centre (North East Ambulance Service)	Benicia House, Goldcrest Way, Newburn Riverside, Newcastle upon Tyne NE15 8NY	RX6	156495321	CDN	59508741	36	TS26	44.84	Male	00K	Burn Valley	Hartlepool	84	9	85	9	64	7	95	10	37	4	90	9	75	8	89	9	94	10	57	6	44	5	100	10	97	10	87	9	90	9	78	8	LloydsPharmacy (Branch: 6481 - Lloyds, Park Road) - FEH08	completed	-	-
Active	NHS 111 Call Centre (North East Ambulance Service)	Benicia House, Goldcrest Way, Newburn Riverside, Newcastle upon Tyne NE15 8NY	RX6	156467979	NPS	59501196	45	NE23	16.33	Male	00L	Cramlington North	Northumberland	98	10	100	10	97	10	88	9	76	8	43	5	100	10	100	10	101	11	91	10	14	2	100	10	86	9	83	9	100	10	92	10	LloydsPharmacy (Branch: 6905 - Cramlington) - FCM73	completed	-	-
Active	NHS 111 Call Centre (North East Ambulance Service)	Benicia House, Goldcrest Way, Newburn Riverside, Newcastle upon Tyne NE15 8NY	RX6	156478911	IM	59503941	73	TS7	61.3	Male	00M	Nunthorpe	Middlesbrough	87	9	94	10	86	9	93	10	50	5	48	5	53	6	97	10	94	10	82	9	16	2	95	10	96	10	84	9	99	10	87	9	LloydsPharmacy (Branch: 7039 - lloyds, Midwifery Clinic, Coulby Newham) - FTA60	completed	-	-
Active	NHS 111 Call Centre (North East Ambulance Service)	Benicia House, Goldcrest Way, Newburn Riverside, Newcastle upon Tyne NE15 8NY	RX6	156488832	AD	59506785	19	TS8	59.59	Female	00M	Coulby Newham	Middlesbrough	5	1	5	1	2	1	24	3	1	1	37	4	54	6	93	10	100	10	60	6	37	4	32	4	35	4	16	2	15	2	6	1	LloydsPharmacy (Branch: 7039 - lloyds, Midwifery Clinic, Coulby Newham) - FTA60	completed	-	-
Active	NHS 111 Call Centre (North East Ambulance Service)	Benicia House, Goldcrest Way, Newburn Riverside, Newcastle upon Tyne NE15 8NY	RX6	156485634	WJ	59505849	29	DL5	38.73	Male	00D	Aycliffe North and Middridge	County Durham	86	9	91	10	70	7	83	9	40	4	64	7	98	10	99	10	100	10	83	9	24	3	96	10	82	9	79	8	94	10	85	9	LloydsPharmacy (Branch: 7473 - Pease Way Medical Centre) - FWF67	completed	-	-
Active	NHS 111 Call Centre (North East Ambulance Service)	Benicia House, Goldcrest Way, Newburn Riverside, Newcastle upon Tyne NE15 8NY	RX6	156499095	IRF	59509845	4	NG17	208.25	Female	04E	Sutton Junction & Harlow Wood	Ashfield	73	8	88	9	66	7	67	7	70	7	18	2	73	8	71	8	89	9	32	4	6	1	96	10	70	7	59	6	94	10	83	9	LloydsPharmacy (Branch: 7473 - Pease Way Medical Centre) - FWF67	completed	-	-
Active	NHS 111 Call Centre (North East Ambulance Service)	Benicia House, Goldcrest Way, Newburn Riverside, Newcastle upon Tyne NE15 8NY	RX6	156533853	MS	59520483	13	NE22	17.26	Male	00L	Bedlington Central	Northumberland	74	8	56	6	58	6	55	6	59	6	83	9	90	9	99	10	95	10	91	10	50	5	73	8	49	5	58	6	50	5	69	7	LloydsPharmacy in Sainsburys (Branch: 5064 - Cramlington) - FH700	completed	-	-
Active	NHS 111 Call Centre (North East Ambulance Service)	Benicia House, Goldcrest Way, Newburn Riverside, Newcastle upon Tyne NE15 8NY	RX6	156483921	MCP	59505297	64	NE7	8.75	Female	13T	North Heaton	Newcastle upon Tyne	25	3	21	3	20	2	21	3	13	2	67	7	76	8	38	4	56	6	14	2	65	7	38	4	21	3	22	3	29	3	14	2	LloydsPharmacy in Sainsburys (Branch: 5113 - Heaton) - FRX90	completed	-	-
Active	NHS 111 Call Centre (North East Ambulance Service)	Benicia House, Goldcrest Way, Newburn Riverside, Newcastle upon Tyne NE15 8NY	RX6	156504387	RKR	59511444	17	TS19	49.63	Female	00K	Bishopsgarth and Elm Tree	Stockton-on-Tees	34	4	37	4	31	4	39	4	8	1	43	5	55	6	100	10	99	10	93	10	18	2	76	8	32	4	46	5	42	5	22	3	LloydsPharmacy in Sainsburys (Branch: 5268 - Whitehouse Farm) - FM242	completed	-	-
Active	NHS 111 Call Centre (North East Ambulance Service)	Benicia House, Goldcrest Way, Newburn Riverside, Newcastle upon Tyne NE15 8NY	RX6	156506004	BFB	59511969	47	TS19	49.83	Female	00K	Fairfield	Stockton-on-Tees	77	8	71	8	70	7	65	7	65	7	31	4	81	9	99	10	97	10	89	9	10	1	98	10	52	6	76	8	72	8	75	8	LloydsPharmacy in Sainsburys (Branch: 5268 - Whitehouse Farm) - FM242	completed	-	-
Active	NHS 111 Call Centre (North East Ambulance Service)	Benicia House, Goldcrest Way, Newburn Riverside, Newcastle upon Tyne NE15 8NY	RX6	156510267	BH	59513475	86	TS18	52.05	Female	00K	Hartburn	Stockton-on-Tees	94	10	81	9	80	8	93	10	71	8	85	9	83	9	94	10	95	10	71	8	39	4	98	10	89	9	91	10	83	9	84	9	LloydsPharmacy in Sainsburys (Branch: 5268 - Whitehouse Farm) - FM242	completed	-	-
[truncated: 13,652 more rows]
[truncated: 77 more columns]
